# Supplementary material for: Chemical Analysis and Flavor Distribution of Electronic Cigarettes in Australian Schools
Source: Nicotine Tob Res. 2024 Nov 12;27(6):997–1005. doi: 10.1093/ntr/ntae262 (PMC12095807; doi:10.1093/ntr/ntae262)
Supplement: ntae262_suppl_Supplementary_Material [file ntae262_suppl_supplementary_material.xlsx]

## Sheet: Table S1. Materials
Table S1. List of all chemicals used in this study and their origin.
Materials
Chemical	Origin
Acetoin	Sigma Aldrich (Castle Hill, Australia)
4-Acetylanisole	Sigma Aldrich (Castle Hill, Australia)
2-Acetylpyridine	Sigma Aldrich (Castle Hill, Australia)
Allyl cyclohexanepropionate	Sigma Aldrich (Castle Hill, Australia)
p-Anisaldehyde	Tokyo Chemical Industry (Chuo City, Japan)
p-Anisyl alcohol	Sigma Aldrich (Castle Hill, Australia)
Benzaldehyde	Sigma Aldrich (Castle Hill, Australia)
Benzyl alcohol	ThermoFisher Scientific Australia (North Ryde, Australia)
Benzyl benzoate	Tokyo Chemical Industry (Chuo City, Japan)
Butanoic acid	ThermoFisher Scientific Australia (North Ryde, Australia)
Cannabidiol	NovaChem (Heidelberg West, Australia)
Cinnamaldehyde	Sigma Aldrich (Castle Hill, Australia)
d-Decalactone	Tokyo Chemical Industry (Chuo City, Japan)
g-Decalactone	Sigma Aldrich (Castle Hill, Australia)
Diacetin (50% mix of isomers)	Acros Organics (Fair Lawn, United States)
Diacetyl	Sigma Aldrich (Castle Hill, Australia)
Diethyl succinate	Sigma Aldrich (Castle Hill, Australia)
Diethylene glycol	Sigma Aldrich (Castle Hill, Australia)
Ethyl-3-methyl-3-phenylglycidate	Sigma Aldrich (Castle Hill, Australia)
Ethyl butanoate	Sigma Aldrich (Castle Hill, Australia)
Ethyl hexanoate	Sigma Aldrich (Castle Hill, Australia)
Ethyl maltol	ChemSupply (Port Adelaide, Australia)
Ethyl vanillin	Tokyo Chemical Industry (Chuo City, Japan)
Ethylene glycol	Sigma Aldrich (Castle Hill, Australia)
Furfural	Sigma Aldrich (Castle Hill, Australia)
Guaiacol	Sigma Aldrich (Castle Hill, Australia)
cis-3-Hexene-1-ol	Acros Organics (Fair Lawn, United States)
Isoamyl acetate	Sigma Aldrich (Castle Hill, Australia)
Isoamyl isovalerate	Tokyo Chemical Industry (Chuo City, Japan)
Maltol	Sigma Aldrich (Castle Hill, Australia)
Menthol	Sigma Aldrich (Castle Hill, Australia)
Methanol (LCMS grade)	ThermoFisher Scientific Australia (North Ryde, Australia)
Methyl cinnamate	Acros Organics (Fair Lawn, United States)
3-Methyl-1,2-cyclopentanedione	ThermoFisher Scientific Australia (North Ryde, Australia)
p-Dimethoxybenzene	Sigma Aldrich (Castle Hill, Australia)
1-Methylnaphthalene	Tokyo Chemical Industry (Chuo City, Japan)
Nicotine benzoate	ChemNovatic (Lublin, Poland)
g-Nonalactone	Tokyo Chemical Industry (Chuo City, Japan)
2,3-Pentanedione	Sigma Aldrich (Castle Hill, Australia)
Piperonal	Sigma Aldrich (Castle Hill, Australia)
Propylene glycol	Sigma Aldrich (Castle Hill, Australia)
Quinoline	Sigma Aldrich (Castle Hill, Australia)
Raspberry ketone	Sigma Aldrich (Castle Hill, Australia)
Sulfurol	Sigma Aldrich (Castle Hill, Australia)
D-9-Tetrahydrocannabinol	NovaChem (Heidelberg West, Australia)
Triacetin	Sigma Aldrich (Castle Hill, Australia)
Triethyl citrate	Sigma Aldrich (Castle Hill, Australia)
g-Undecalactone	Tokyo Chemical Industry (Chuo City, Japan)
Valeraldehyde	Sigma Aldrich (Castle Hill, Australia)
Vanillin	Sigma Aldrich (Castle Hill, Australia)
Vegetable glycerine	Sigma Aldrich (Castle Hill, Australia)
Veratraldehyde	Sigma Aldrich (Castle Hill, Australia)
Vitamin E acetate (dl-alpha-tocopheryl acetate)	Sigma Aldrich (Castle Hill, Australia)
WS-23 (2-isopropyl-N,2,3-trimethylbutyramide )	Tokyo Chemical Industry (Chuo City, Japan)
WS-3 (N-ethyl-p-menthane-3-carboxamide)	Sigma Aldrich (Castle Hill, Australia)

## Sheet: Table S2. Sample Info
Table S2. Summary of samples details
Study Sample details summary: Two of the refill e-liquids were confiscated as the original bottles with all labelling present while the remaining three refill e-liquids were confiscated within a refillable e cigarette device. Samples MOH 211 – MOH 363 and SCH 054 – SCH 063 were received in October 2022 from public schools within the Western Sydney metropolitan local health districts (Nepean Blue …
Code	Brand	Model	Flavour	Public or Private School	Area	Disposable device or E-liquid	Chemical Analysis Performed (Y/N)	Nicotine Labelling on Device (Y/N)	Nicotine Concentration on Device (Y/N)	Evidence of Device Tampering
MOH-211	IGET	Bar	Mixed Berry	Public	Western Sydney	Disposable	Y	N	N	N
MOH-212	IGET	Bar	Lush Ice	Public	Western Sydney	Disposable	Y	N	N	N
MOH-213	IGET	Bar	Blackberry Ice	Public	Western Sydney	Disposable	Y	N	N	N
MOH-214	Unknown	Unknown	Unknown	Public	Western Sydney	Disposable	Y	N	N	N
MOH-215	Unknown	Unknown	Unknown	Public	Western Sydney	Disposable	Y	N	N	N
MOH-216	GUNNPOD	Normal	Peach Ice	Public	Western Sydney	Disposable	Y	N	N	N
MOH-217	IGET	XXL	Lush Ice	Public	Western Sydney	Disposable	Y	N	N	N
MOH-218	HQD	Cuvie Plus	Blueberry	Public	Western Sydney	Disposable	Y	N	N	N
MOH-219	GUNNPOD	Normal	Mango Guava	Public	Western Sydney	Disposable	Y	N	N	N
MOH-220	IGET	Bar	Strawberry Kiwi Ice	Public	Western Sydney	Disposable	Y	N	N	N
MOH-221	GUNNPOD	Normal	Blueberry Raspberry	Public	Western Sydney	Disposable	Y	N	N	N
MOH-222	PUFF BAR	Plus	Lush Ice	Public	Western Sydney	Disposable	Y	N	0.05	N
MOH-223	IGET	King	Mango Bomb	Public	Western Sydney	Disposable	Y	N	N	N
MOH-224	Unknown	Unknown	Unknown	Public	Western Sydney	Disposable	Y	N	N	N
MOH-225	JS VAPE	Only Me	Mixed Berries	Public	Western Sydney	Disposable	Y	N	N	N
MOH-226	PUFF BAR	Plus	Apple Ice	Public	Western Sydney	Disposable	Y	N	0.05	N
MOH-227	IGET	Shion	Grape	Public	Western Sydney	Disposable	Y	N	N	N
MOH-228	IGET	XXL	Peach Ice	Public	Western Sydney	Disposable	Y	N	N	N
MOH-229	IGET	XXL	Cotton Candy	Public	Western Sydney	Disposable	Y	N	N	N
MOH-230	IGET	Shion	Cantaloupe	Public	Western Sydney	Disposable	Y	N	N	N
MOH-231	HQD	Cuvie	Bubble Gum	Public	Western Sydney	Disposable	Y	N	N	N
MOH-232	HQD	Cuvie	Bubble Gum	Public	Western Sydney	Disposable	Y	N	N	N
MOH-233	HQD	Cuvie	Blueberry	Public	Western Sydney	Disposable	Y	N	N	N
MOH-234	IGET	Legend	Strawberry Kiwi Ice	Public	Western Sydney	Disposable	Y	N	N	N
MOH-235	HQD	Cuvie Plus	Blueberry	Public	Western Sydney	Disposable	Y	N	N	N
MOH-236	HQD	Cuvie Plus	Blueberry Raspberry	Public	Western Sydney	Disposable	Y	N	N	N
MOH-237	HQD	Cuvie Plus	Strawberry	Public	Western Sydney	Disposable	Y	N	N	N
MOH-238	LIO	Boom	Lemon Candy Ice	Public	Western Sydney	Disposable	Y	N	N	N
MOH-239	HQD	Box	Mango Peach Watermelon	Public	Western Sydney	Disposable	Y	N	N	N
MOH-240	GUNNPOD	Normal	Passionfruit Mango	Public	Western Sydney	Disposable	Y	N	N	Y
MOH-241	IGET	XXL	Blackberry Grape Ice	Public	Western Sydney	Disposable	Y	N	N	N
MOH-242	GUNNPOD	Normal	Raspberry Mint	Public	Western Sydney	Disposable	Y	N	N	Y
MOH-243	IGET	Bar	Lush Ice	Public	Western Sydney	Disposable	Y	N	N	N
MOH-244	IGET	Bar	Mixed Berry	Public	Western Sydney	Disposable	Y	N	N	N
MOH-245	IGET	Bar	Orange Mango Pineapple Ice	Public	Western Sydney	Disposable	Y	N	N	N
MOH-246	IGET	Bar	Melon Ice	Public	Western Sydney	Disposable	Y	N	N	N
MOH-247	IGET	Bar	Mixed Berry	Public	Western Sydney	Disposable	Y	N	N	N
MOH-248	IGET	Bar	Strawberry Kiwi Ice	Public	Western Sydney	Disposable	Y	N	N	N
MOH-249	IGET	Bar	Cherry Pomegranate	Public	Western Sydney	Disposable	Y	N	N	N
MOH-250	IGET	XXL	B.R.G Ice	Public	Western Sydney	Disposable	Y	N	N	N
MOH-251	IGET	XXL	Passionfruit Mango	Public	Western Sydney	Disposable	Y	N	N	N
MOH-252	HQD	Cuvie Plus	Grapey	Public	Western Sydney	Disposable	Y	N	N	N
MOH-253	FOF	Plus	Strawberry	Public	Western Sydney	Disposable	Y	N	N	N
MOH-254	IGET	King	Passion Fruit Grape Ice	Public	Western Sydney	Disposable	Y	N	N	N
MOH-255	IGET	Shion	Blue Razz	Public	Western Sydney	Disposable	Y	N	N	Y
MOH-256	IGET	Shion	Cola Ice	Public	Western Sydney	Disposable	Y	N	N	Y
MOH-257	IGET	Bar	Cherry Blueberry	Public	Western Sydney	Disposable	Y	N	N	N
MOH-258	IGET	Bar	Blackberry Ice	Public	Western Sydney	Disposable	Y	N	N	N
MOH-259	IGET	Bar	Blueberry Raspberry	Public	Western Sydney	Disposable	Y	N	N	Y
MOH-260	IGET	Bar	Lush Ice	Public	Western Sydney	Disposable	Y	N	N	N
MOH-261	IGET	Bar	Blackberry Ice	Public	Western Sydney	Disposable	Y	N	N	N
MOH-262	IGET	Bar	Blueberry Ice	Public	Western Sydney	Disposable	Y	N	N	Y
MOH-263	IGET	Bar	Strawberry Watermelon Ice	Public	Western Sydney	Disposable	Y	N	N	N
MOH-264	IGET	Bar	Cola Ice	Public	Western Sydney	Disposable	Y	N	N	Y
MOH-265	IGET	Bar	Blackberry Ice	Public	Western Sydney	Disposable	Y	N	N	N
MOH-266	IGET	Bar	Cherry Pomegranate	Public	Western Sydney	Disposable	Y	N	N	N
MOH-267	IGET	Bar	Double Apple	Public	Western Sydney	Disposable	Y	N	N	N
MOH-268	IGET	Bar	Double Apple	Public	Western Sydney	Disposable	Y	N	N	N
MOH-269	IGET	Bar	Blueberry Raspberry	Public	Western Sydney	Disposable	Y	N	N	Y
MOH-270	IGET	Bar	Strawberry Watermelon Ice	Public	Western Sydney	Disposable	Y	N	N	N
MOH-271	IGET	Bar	Melon Ice	Public	Western Sydney	Disposable	Y	N	N	N
MOH-272	IGET	Bar	Cherry Blueberry	Public	Western Sydney	Disposable	Y	N	N	N
MOH-273	IGET	Bar	Mixed Berry	Public	Western Sydney	Disposable	Y	N	N	Y
MOH-274	IGET	Bar	Double Apple	Public	Western Sydney	Disposable	Y	N	N	N
MOH-275	IGET	Bar	Strawberry Kiwi Ice	Public	Western Sydney	Disposable	Y	N	N	N
MOH-276	IGET	Bar	Cherry Pomegranate	Public	Western Sydney	Disposable	Y	N	N	N
MOH-277	IGET	Bar	Double Apple	Public	Western Sydney	Disposable	Y	N	N	N
MOH-278	IGET	Bar	Strawberry Watermelon Ice	Public	Western Sydney	Disposable	Y	N	N	N
MOH-279	IGET	Bar	Banana Ice	Public	Western Sydney	Disposable	Y	N	N	N
MOH-280	IGET	Bar	Strawberry Kiwi Ice	Public	Western Sydney	Disposable	Y	N	N	N
MOH-281	IGET	Bar	Double Apple	Public	Western Sydney	Disposable	Y	N	N	Y
MOH-282	IGET	Bar	Blackberry Ice	Public	Western Sydney	Disposable	Y	N	N	Y
MOH-283	GUNNPOD	Normal	Fruit Monster	Public	Western Sydney	Disposable	Y	N	N	Y
MOH-284	GUNNPOD	Normal	Lychee Ice	Public	Western Sydney	Disposable	Y	N	N	Y
MOH-285	GUNNPOD	Normal	Raspberry Mint	Public	Western Sydney	Disposable	Y	N	N	Y
MOH-286	GUNNPOD	Normal	Honey Push Ice	Public	Western Sydney	Disposable	Y	N	N	N
MOH-287	GUNNPOD	Normal	Passion Fruit	Public	Western Sydney	Disposable	Y	N	N	N
MOH-288	GUNNPOD	Normal	Fruit Monster	Public	Western Sydney	Disposable	Y	N	N	Y
MOH-289	GUNNPOD	Normal	Lush Ice	Public	Western Sydney	Disposable	Y	N	N	Y
MOH-290	GUNNPOD	Normal	Strawberry Lush	Public	Western Sydney	Disposable	Y	N	N	N
MOH-291	GUNNPOD	Normal	Strawberry Kiwi	Public	Western Sydney	Disposable	Y	N	N	N
MOH-292	GUNNPOD	Normal	Grape	Public	Western Sydney	Disposable	Y	N	N	Y
MOH-293	GUNNPOD	Normal	Fruit Monster	Public	Western Sydney	Disposable	Y	N	N	Y
MOH-294	GUNNPOD	Normal	Maxi Energy	Public	Western Sydney	Disposable	Y	N	N	Y
MOH-295	GUNNPOD	Normal	Strawberry Kiwi	Public	Western Sydney	Disposable	Y	N	N	N
MOH-296	GUNNPOD	Normal	Banana Papaya	Public	Western Sydney	Disposable	Y	N	N	N
MOH-297	GUNNPOD	Normal	Passionfruit Mango	Public	Western Sydney	Disposable	Y	N	N	N
MOH-298	GUNNPOD	Normal	Fruit Monster	Public	Western Sydney	Disposable	Y	N	N	N
MOH-299	GUNNPOD	Normal	Grape	Public	Western Sydney	Disposable	Y	N	N	N
MOH-300	GUNNPOD	Normal	Cola Ice	Public	Western Sydney	Disposable	Y	N	N	N
MOH-301	GUNNPOD	Lite	Passionfruit Mango	Public	Western Sydney	Disposable	Y	N	N	N
MOH-302	GUNNPOD	Lite	Strawberry Kiwi	Public	Western Sydney	Disposable	Y	N	N	N
MOH-303	HQD	Cuvie Plus	Mixed Fruit	Public	Western Sydney	Disposable	Y	N	N	Y
MOH-304	HQD	Cuvie Plus	Raspberry Lemonade	Public	Western Sydney	Disposable	Y	N	N	N
MOH-305	HQD	Cuvie Plus	Strawberry	Public	Western Sydney	Disposable	Y	N	N	N
MOH-306	HQD	Cuvie Plus	Grapey	Public	Western Sydney	Disposable	Y	N	N	N
MOH-307	HQD	Cuvie Plus	Strawberry Watermelon	Public	Western Sydney	Disposable	Y	N	N	N
MOH-308	HQD	Cuvie Plus	Passion Fruit	Public	Western Sydney	Disposable	Y	N	N	N
MOH-309	HQD	Cuvie Plus	Strawberry Watermelon	Public	Western Sydney	Disposable	Y	N	N	N
MOH-310	HQD	Cuvie Plus	Passion Fruit	Public	Western Sydney	Disposable	Y	N	N	N
MOH-311	GUNNPOD	Normal	Blackberry Ice	Public	Western Sydney	Disposable	Y	N	N	N
MOH-312	IGET	XXL	Blue Razz	Public	Western Sydney	Disposable	Y	N	N	N
MOH-313	IGET	XXL	Lush Ice	Public	Western Sydney	Disposable	Y	N	N	N
MOH-314	HQD	Maxx	Strawberry Banana	Public	Western Sydney	Disposable	Y	N	N	N
MOH-315	HQD	Maxx	Strawberry Watermelon	Public	Western Sydney	Disposable	Y	N	N	N
MOH-316	HQD	Maxx	Strawberry Watermelon	Public	Western Sydney	Disposable	Y	N	N	N
MOH-317	XVAPE	Disposable	Blueberry Ice	Public	Western Sydney	Disposable	Y	N	N	N
MOH-318	BANG	XXL	Blueberry Ice	Public	Western Sydney	Disposable	Y	N	N	N
MOH-319	HQD	Maxx	Ice Cola	Public	Western Sydney	Disposable	Y	N	N	N
MOH-320	PUFF BAR	XXL	Cool Mint	Public	Western Sydney	Disposable	Y	N	0.05	N
MOH-321	PUFF BAR	XXL	Watermelon Kiwi Fruit Ice	Public	Western Sydney	Disposable	Y	N	0.05	N
MOH-322	BANG	XXL	Blueberry Ice	Public	Western Sydney	Disposable	Y	N	N	N
MOH-323	HQD	Maxx	Black Ice	Public	Western Sydney	Disposable	Y	N	N	N
MOH-324	SMART VAPE	Disposable	Wild Strawberry	Public	Western Sydney	Disposable	Y	N	N	N
MOH-325	PUFF BAR	Plus	Pineapple Pear	Public	Western Sydney	Disposable	Y	N	0.05	N
MOH-326	PUFF BAR	Plus	Peach Ice	Public	Western Sydney	Disposable	Y	N	0.05	N
MOH-327	PUFF BAR	Plus	Apple Ice	Public	Western Sydney	Disposable	Y	N	0.05	N
MOH-328	IGET	Shion	Blue Razz	Public	Western Sydney	Disposable	Y	N	N	N
MOH-329	HQD	Maxx	Blue Razz	Public	Western Sydney	Disposable	Y	N	N	N
MOH-330	HQD	Maxx	Black Ice	Public	Western Sydney	Disposable	Y	N	N	N
MOH-331	X-QLUSIVE	X-POD	Strawberry Kiwi	Public	Western Sydney	Disposable	Y	N	N	N
MOH-332	IGET	Shion	Lush Ice	Public	Western Sydney	Disposable	Y	N	N	Y
MOH-333	IGET	Shion	Lychee Ice	Public	Western Sydney	Disposable	Y	N	N	N
MOH-334	IGET	Shion	Mango	Public	Western Sydney	Disposable	Y	N	N	N
MOH-335	IGET	Legend	Strawberry Kiwi Ice	Public	Western Sydney	Disposable	Y	N	N	N
MOH-336	VVAPE	Disposable	Grape	Public	Western Sydney	Disposable	Y	N	N	N
MOH-337	IGET	Shion	Pineapple Ice	Public	Western Sydney	Disposable	Y	N	N	N
MOH-338	HQD	Cuvie	Strawberry Banana	Public	Western Sydney	Disposable	Y	N	N	N
MOH-339	HQD	Cuvie	Blue Razz	Public	Western Sydney	Disposable	Y	N	N	N
MOH-340	HQD	Cuvie	Strawberry	Public	Western Sydney	Disposable	Y	N	N	N
MOH-341	HQD	Cuvie	Blue Razz	Public	Western Sydney	Disposable	Y	N	N	N
MOH-342	HQD	Cuvie	Peach Ice	Public	Western Sydney	Disposable	Y	N	N	N
MOH-343	HQD	Cuvie	Strawberry Banana	Public	Western Sydney	Disposable	Y	N	N	N
MOH-344	X-QLUSIVE	Normal	Mango Ice	Public	Western Sydney	Disposable	Y	N	N	N
MOH-345	HQD	Cuvie	Blueberry	Public	Western Sydney	Disposable	Y	N	N	N
MOH-346	X-QLUSIVE	Normal	Lush Ice	Public	Western Sydney	Disposable	Y	N	N	N
MOH-347	HQD	Cuvie	Lychee Ice	Public	Western Sydney	Disposable	Y	N	N	N
MOH-348	HQD	Cuvie	Watermelon	Public	Western Sydney	Disposable	Y	N	N	N
MOH-349	IGET	King	Cola Ice	Public	Western Sydney	Disposable	Y	N	N	N
MOH-350	HQD	Cuvie Plus	Blueberry	Public	Western Sydney	Disposable	Y	N	N	N
MOH-351	IGET	Bar	Ice Cream	Public	Western Sydney	Disposable	Y	N	N	N
MOH-352	X-QLUSIVE	Mega	Apple Peach Strawberry	Public	Western Sydney	Disposable	Y	N	N	N
MOH-353	IGET	Bar	Cola Ice	Public	Western Sydney	Disposable	Y	N	N	Y
MOH-354	IGET	Bar	Double Apple	Public	Western Sydney	Disposable	Y	N	N	N
MOH-355	IGET	Bar	Strawberry Watermelon Ice	Public	Western Sydney	Disposable	Y	N	N	N
MOH-356	IGET	Bar	Blackberry Raspberry Lemon	Public	Western Sydney	Disposable	Y	N	N	N
MOH-357	KANGVAPE	Onee Plus	Pear Cotton Candy Ice	Public	Western Sydney	Disposable	Y	N	N	N
MOH-358	IGET	Goat	Fruit Gummy	Public	Western Sydney	Disposable	Y	N	N	N
MOH-359	IGET	Bar	Melon Ice	Public	Western Sydney	Disposable	Y	N	N	N
MOH-360	IGET	King	Iced Grape	Public	Western Sydney	Disposable	Y	N	N	N
MOH-361	IGET	XXL	Blue Razz	Public	Western Sydney	Disposable	Y	N	N	N
MOH-362	IGET	Bar	Ice Cream	Public	Western Sydney	Disposable	Y	N	N	N
MOH-363	IGET	Bar	Ice Cream	Public	Western Sydney	Disposable	Y	N	N	N
MOH-548	IGET	Bar	Cherry Pomegranate	Private	Northern Sydney	Disposable	Y	N	N	N
MOH-549	IGET	Bar	Cherry Pomegranate	Private	Northern Sydney	Disposable	Y	N	N	N
MOH-550	IGET	Bar	Cherry Pomegranate	Private	Northern Sydney	Disposable	Y	N	N	Y
MOH-551	IGET	Bar	Blackberry Raspberry Lemon	Private	Northern Sydney	Disposable	Y	N	N	N
MOH-552	IGET	Bar	Cherry Blueberry	Private	Northern Sydney	Disposable	Y	N	N	N
MOH-553	IGET	Bar	Strawberry Watermelon	Private	Northern Sydney	Disposable	Y	N	N	N
MOH-554	IGET	Bar	Melon Ice	Private	Northern Sydney	Disposable	Y	N	N	N
MOH-555	IGET	XXL	Kiwi Ice	Private	Northern Sydney	Disposable	Y	N	N	N
MOH-556	IGET	XXL	Passion Fruit Mango	Private	Northern Sydney	Disposable	Y	N	N	N
MOH-557	IGET	XXL	Passion Fruit Mango	Private	Northern Sydney	Disposable	Y	N	N	N
MOH-558	IGET	XXL	Mango Ice	Private	Northern Sydney	Disposable	Y	N	N	N
MOH-559	IGET	XXL	Blueberry Ice	Private	Northern Sydney	Disposable	Y	N	N	Y
MOH-560	GUNNPOD	Normal	Apple Bomb	Private	Northern Sydney	Disposable	Y	N	N	N
MOH-561	HQD	Cuvie Plus	Rainbow	Private	Northern Sydney	Disposable	Y	N	N	N
MOH-562	IGET	Bar	Strawberry Watermelon Ice	Private	Northern Sydney	Disposable	Y	N	N	Y
MOH-563	IGET	Bar	Cola Ice	Private	Northern Sydney	Disposable	Y	N	N	N
MOH-564	IGET	Bar	Strawberry Watermelon Ice	Private	Northern Sydney	Disposable	Y	N	N	N
MOH-565	IGET	Bar	Cherry Pomegranate	Private	Northern Sydney	Disposable	Y	N	N	N
MOH-566	IGET	Bar	Mixed Berry	Private	Northern Sydney	Disposable	Y	N	N	N
MOH-567	IGET	Bar	Double Apple	Private	Northern Sydney	Disposable	Y	N	N	N
MOH-568	IGET	Bar	Banana Ice	Private	Northern Sydney	Disposable	Y	N	N	N
MOH-569	IGET	Bar	Double Apple	Private	Northern Sydney	Disposable	Y	N	N	N
MOH-570	IGET	Bar	Blackberry Raspberry Lemon	Private	Northern Sydney	Disposable	Y	N	N	N
MOH-571	IGET	Bar	Strawberry Raspberry	Private	Northern Sydney	Disposable	Y	N	N	Y
MOH-572	IGET	Bar	Strawberry Kiwi Ice	Private	Northern Sydney	Disposable	Y	N	N	N
MOH-573	IGET	Bar	Blueberry Raspberry	Private	Northern Sydney	Disposable	Y	N	N	N
MOH-574	HQD	Cuvie	Ice Mango	Private	Northern Sydney	Disposable	Y	N	N	N
MOH-575	IGET	Bar	Blueberry Ice	Private	Northern Sydney	Disposable	Y	N	N	N
MOH-576	HQD	Cuvie	Peach Ice	Private	Northern Sydney	Disposable	Y	N	N	N
MOH-577	IGET	XXL	Mixed Berry	Private	Northern Sydney	Disposable	Y	N	N	N
MOH-578	IGET	Shion	Lush Ice	Private	Northern Sydney	Disposable	Y	N	N	Y
MOH-579	IGET	XXL	Blue Razz	Private	Northern Sydney	Disposable	Y	N	N	N
MOH-580	HQD	Cuvie Plus	Strawberry Banana	Private	Northern Sydney	Disposable	Y	N	N	N
MOH-581	HQD	Cuvie Plus	Kiwi Strawberry	Private	Northern Sydney	Disposable	Y	N	N	N
MOH-582	GUNNPOD	Normal	Passion Fruit	Private	Northern Sydney	Disposable	Y	N	N	N
MOH-583	IGET	XXL	Mixed Berry	Private	Northern Sydney	Disposable	Y	N	N	N
MOH-584	IGET	XXL	Kiwi Ice	Private	Northern Sydney	Disposable	Y	N	N	N
MOH-585	GUNNPOD	Normal	Strawberry Kiwi	Private	Northern Sydney	Disposable	Y	N	N	Y
MOH-586	IGET	XXL	Passion Fruit Mango	Private	Northern Sydney	Disposable	Y	N	N	N
MOH-587	HQD	Cuvie Plus	Blueberry Lemonade	Private	Northern Sydney	Disposable	Y	N	N	N
MOH-588	IGET	Shion	Pineapple Ice	Private	Northern Sydney	Disposable	Y	N	N	N
MOH-589	IGET	King	Passion Fruit Grape Ice	Private	Northern Sydney	Disposable	Y	N	N	N
MOH-590	IGET	King	Blackberry Ice	Private	Northern Sydney	Disposable	Y	N	N	N
MOH-591	HQD	Cuvie	Watermelon	Private	Northern Sydney	Disposable	N	N	N	N
MOH-592	HQD	Cuvie	Ice Mango	Private	Northern Sydney	Disposable	Y	N	N	N
MOH-593	HQD	Cuvie	Lush Ice	Private	Northern Sydney	Disposable	Y	N	N	N
MOH-594	HQD	Cuvie	Grapey	Private	Northern Sydney	Disposable	N	N	N	N
MOH-595	VAPORLAX	Mate	Energy Drink	Private	Northern Sydney	Disposable	Y	N	N	N
MOH-596	HQD	Cuvie	Energy Drink	Private	Northern Sydney	Disposable	Y	N	N	Y
MOH-597	HQD	Cuvie	Ice Mango	Private	Northern Sydney	Disposable	Y	N	N	N
MOH-598	HQD	Cuvie	Orange Soda	Private	Northern Sydney	Disposable	Y	N	N	N
MOH-599	IGET	Shion	Mango	Private	Northern Sydney	Disposable	Y	N	N	Y
MOH-600	IGET	Shion	Passion Fruit	Private	Northern Sydney	Disposable	Y	N	N	Y
MOH-601	IGET	Shion	Blueberry Ice	Private	Northern Sydney	Disposable	Y	N	N	Y
MOH-602	HQD	Cuvie	Grapey	Private	Northern Sydney	Disposable	N	N	N	N
MOH-603	HQD	Cuvie	Strawberry	Private	Northern Sydney	Disposable	Y	N	N	N
MOH-604	IGET	Shion	Passion Fruit	Private	Northern Sydney	Disposable	Y	N	N	N
MOH-605	IGET	Shion	Peach Ice	Private	Northern Sydney	Disposable	Y	N	N	N
MOH-606	IGET	Shion	Lychee Ice	Private	Northern Sydney	Disposable	Y	N	N	Y
MOH-607	IGET	Shion	Very Berry	Private	Northern Sydney	Disposable	Y	N	N	N
MOH-608	IGET	Shion	Lush Ice	Private	Northern Sydney	Disposable	Y	N	N	N
MOH-609	IGET	Shion	Passion Fruit	Private	Northern Sydney	Disposable	Y	N	N	Y
MOH-610	IGET	Shion	Banana Ice	Private	Northern Sydney	Disposable	Y	N	N	Y
MOH-611	IGET	Shion	Pineapple Ice	Private	Northern Sydney	Disposable	Y	N	N	Y
MOH-612	IGET	Shion	Cantaloupe	Private	Northern Sydney	Disposable	Y	N	N	Y
MOH-613	IGET	Shion	Cool Mint	Private	Northern Sydney	Disposable	Y	N	N	N
MOH-614	HQD	Cuvie Plus	Energy Drink	Private	Northern Sydney	Disposable	Y	N	N	Y
MOH-615	IGET	XXL	Cherry Pomegranate	Private	Northern Sydney	Disposable	Y	N	N	N
MOH-616	IGET	Shion	Lychee Ice	Private	Northern Sydney	Disposable	Y	N	N	Y
MOH-617	IGET	Shion	Peach Ice	Private	Northern Sydney	Disposable	Y	N	N	Y
MOH-618	IGET	Shion	Grape	Private	Northern Sydney	Disposable	Y	N	N	N
MOH-619	IGET	Shion	Blueberry Ice	Private	Northern Sydney	Disposable	Y	N	N	N
MOH-620	IGET	Shion	Grape	Private	Northern Sydney	Disposable	Y	N	N	Y
MOH-621	IGET	Shion	Lush Ice	Private	Northern Sydney	Disposable	Y	N	N	N
MOH-622	IGET	Shion	Very Berry	Private	Northern Sydney	Disposable	Y	N	N	Y
MOH-623	IGET	Shion	Lush Ice	Private	Northern Sydney	Disposable	Y	N	N	Y
MOH-624	IGET	Shion	Passion Fruit	Private	Northern Sydney	Disposable	Y	N	N	N
MOH-625	HQD	Cuvie	Grapey	Private	Northern Sydney	Disposable	Y	N	N	N
MOH-626	HQD	Cuvie	Watermelon	Private	Northern Sydney	Disposable	Y	N	N	N
MOH-627	HQD	Cuvie	Ice Mango	Private	Northern Sydney	Disposable	Y	N	N	N
MOH-628	HQD	Cuvie	Guava Ice	Private	Northern Sydney	Disposable	Y	N	N	N
MOH-629	IGET	Shion	Grape	Private	Northern Sydney	Disposable	Y	N	N	Y
MOH-630	IGET	Bar	Cola Ice	Private	Northern Sydney	Disposable	Y	N	N	Y
MOH-631	IGET	Bar	Blackberry Raspberry Lemon	Private	Northern Sydney	Disposable	Y	N	N	N
MOH-632	IGET	Bar	Strawberry Lemon Ice	Private	Northern Sydney	Disposable	Y	N	N	N
MOH-633	IGET	Bar	Cherry Blueberry	Private	Northern Sydney	Disposable	Y	N	N	N
MOH-634	IGET	Bar	Strawberry Watermelon Ice	Private	Northern Sydney	Disposable	Y	N	N	Y
MOH-635	IGET	Bar	Strawberry Watermelon Ice	Private	Northern Sydney	Disposable	Y	N	N	N
MOH-636	IGET	Bar	Strawberry Watermelon Ice	Private	Northern Sydney	Disposable	Y	N	N	Y
MOH-637	IGET	Bar	Cherry Pomegranate	Private	Northern Sydney	Disposable	Y	N	N	Y
MOH-638	IGET	Bar	Mango Ice	Private	Northern Sydney	Disposable	Y	N	N	Y
MOH-639	IGET	Bar	Cherry Blueberry	Private	Northern Sydney	Disposable	Y	N	N	N
MOH-640	IGET	Bar	Cherry Blueberry	Private	Northern Sydney	Disposable	Y	N	N	N
MOH-641	IGET	Bar	Mango Ice	Private	Northern Sydney	Disposable	Y	N	N	N
MOH-642	IGET	Bar	Blackberry Ice	Private	Northern Sydney	Disposable	Y	N	N	N
MOH-643	IGET	Bar	Double Apple	Private	Northern Sydney	Disposable	Y	N	N	N
MOH-644	GUNNPOD	G-Shot	Kiwi Crush	Private	Northern Sydney	Disposable	Y	N	N	N
MOH-645	IGET	Legend	Watermelon Kiwi Pomegranate	Private	Northern Sydney	Disposable	Y	N	N	N
MOH-646	IGET	Mega	Blackberry Ice	Private	Northern Sydney	Disposable	Y	N	N	Y
MOH-647	IGET	Mega	Strawberry Kiwi Ice	Private	Northern Sydney	Disposable	Y	N	N	Y
MOH-648	GUNNPOD	Normal	Cola Ice	Private	Northern Sydney	Disposable	Y	N	N	Y
MOH-649	GUNNPOD	Normal	Cola Ice	Private	Northern Sydney	Disposable	Y	N	N	N
MOH-650	IGET	Legend	Passion Fruit Mango Ice	Private	Northern Sydney	Disposable	Y	N	N	N
MOH-651	IGET	King	Passion Fruit Grape Ice	Private	Northern Sydney	Disposable	Y	N	N	N
MOH-652	IGET	GOAT	Blackberry Raspberry Ice	Private	Northern Sydney	Disposable	Y	N	N	N
MOH-653	IGET	Legend	Passion Fruit Mango Ice	Private	Northern Sydney	Disposable	Y	N	N	N
MOH-654	GUNNPOD	Normal	Cola Ice	Private	Northern Sydney	Disposable	Y	N	N	Y
MOH-655	IGET	Bar	Passion Fruit Mango Lime	Private	Northern Sydney	Disposable	Y	N	N	N
MOH-656	IGET	XXL	Cherry Pomegranate	Private	Northern Sydney	Disposable	Y	N	N	Y
MOH-657	IGET	XXL	Cherry Pomegranate	Private	Northern Sydney	Disposable	Y	N	N	N
MOH-658	IGET	XXL	Passionfruit Pomegranate Watermelon	Private	Northern Sydney	Disposable	Y	N	N	Y
MOH-659	IGET	XXL	Cherry Ice	Private	Northern Sydney	Disposable	Y	N	N	Y
MOH-660	IGET	XXL	Kiwi Ice	Private	Northern Sydney	Disposable	Y	N	N	Y
MOH-661	IGET	XXL	Double Apple	Private	Northern Sydney	Disposable	Y	N	N	Y
MOH-662	HQD	Cuvie Plus	Blueberry Lemonade	Private	Northern Sydney	Disposable	Y	N	N	Y
MOH-663	HQD	Cuvie Plus	Bubblewater	Private	Northern Sydney	Disposable	Y	N	N	N
MOH-664	IGET	XXL	Cherry Ice	Private	Northern Sydney	Disposable	Y	N	N	N
MOH-665	IGET	King	Blueberry Raspberry Ice	Private	Northern Sydney	Disposable	Y	N	N	N
MOH-666	IVAPEMAN	Idol	Mixed Fruit	Private	Northern Sydney	Disposable	Y	N	N	Y
MOH-667	IGET	Shion	Classic Tobacco	Private	Northern Sydney	Disposable	Y	N	N	N
MOH-668	IGET	XXL	Raspberry Lemon	Private	Northern Sydney	Disposable	Y	N	N	N
MOH-669	IGET	XXL	Strawberry Banana Ice	Private	Northern Sydney	Disposable	Y	N	N	Y
MOH-670	IVAPEMAN	Idol	Strawberry Lush	Private	Northern Sydney	Disposable	Y	N	N	Y
MOH-671	HQD	Box	Kiwi Strawberry Ice	Private	Northern Sydney	Disposable	Y	N	N	N
MOH-672	IGET	XXL	Double Apple	Private	Northern Sydney	Disposable	Y	N	N	N
MOH-673	IGET	Legend	Strawberry Watermelon	Private	Northern Sydney	Disposable	Y	N	N	Y
MOH-674	IGET	XXL	Double Apple	Private	Northern Sydney	Disposable	Y	N	N	N
MOH-675	HQD	King	Lush Ice	Private	Northern Sydney	Disposable	Y	N	N	Y
MOH-676	HQD	Cuvie	Peach Ice	Private	Northern Sydney	Disposable	N	N	N	Y
MOH-677	HQD	Cuvie Plus	Apple Crush	Private	Northern Sydney	Disposable	Y	N	N	N
MOH-678	IGET	XXL	Mixed Berry	Private	Northern Sydney	Disposable	Y	N	N	N
MOH-679	IGET	Mega	Strawberry Kiwi Ice	Private	Northern Sydney	Disposable	Y	N	N	N
MOH-680	IGET	XXL	Pink Lemonade	Private	Northern Sydney	Disposable	Y	N	N	N
MOH-681	GUNNPOD	Normal	Lush Ice	Private	Northern Sydney	Disposable	Y	N	N	Y
MOH-682	IGET	Legend	Mango Banana Ice	Private	Northern Sydney	Disposable	Y	N	N	N
MOH-683	IGET	King	Passion Fruit Grape Ice	Private	Northern Sydney	Disposable	Y	N	N	N
MOH-684	IGET	XXL	Cherry Ice	Private	Northern Sydney	Disposable	Y	N	N	N
MOH-685	HQD	Cuvie Plus	Kiwi Pomegranate	Private	Northern Sydney	Disposable	Y	N	N	Y
MOH-686	HQD	Cuvie Plus	Blueberry	Private	Northern Sydney	Disposable	Y	N	N	Y
MOH-687	HQD	Cuvie	Blue Razz	Private	Northern Sydney	Disposable	Y	N	N	N
MOH-688	IGET	Mega	Blackberry Ice	Private	Northern Sydney	Disposable	Y	N	N	Y
MOH-689	IGET	XXL	Cherry Ice	Private	Northern Sydney	Disposable	Y	N	N	Y
MOH-690	IGET	XXL	Strawberry Watermelon	Private	Northern Sydney	Disposable	Y	N	N	N
MOH-691	IGET	XXL	Peach Ice	Private	Northern Sydney	Disposable	Y	N	N	N
MOH-692	IGET	Plus	Peach Banana Ice	Private	Northern Sydney	Disposable	N	N	N	N
MOH-693	IGET	Legend	Grape Ice	Private	Northern Sydney	Disposable	Y	N	N	N
MOH-694	IGET	XXL	Raspberry Lemon	Private	Northern Sydney	Disposable	Y	N	N	N
MOH-695	IGET	Shion	Grape	Private	Northern Sydney	Disposable	Y	N	N	Y
MOH-696	IGET	Shion	Very Berry	Private	Northern Sydney	Disposable	N	N	N	Y
MOH-697	IGET	XXL	Blackberry Ice	Private	Northern Sydney	Disposable	Y	N	N	N
MOH-698	IGET	XXL	Grape	Private	Northern Sydney	Disposable	Y	N	N	Y
MOH-699	HQD	Cuvie Plus	Strawberry Watermelon	Private	Northern Sydney	Disposable	Y	N	N	Y
MOH-700	IGET	King	Passion Fruit Grape Ice	Private	Northern Sydney	Disposable	Y	N	N	N
MOH-701	IGET	Bar	Cherry Blueberry	Private	Northern Sydney	Disposable	Y	N	N	N
MOH-702	IGET	Shion	Passion Fruit	Private	Northern Sydney	Disposable	Y	N	N	N
MOH-703	IGET	Bar	Cherry Blueberry	Private	Northern Sydney	Disposable	Y	N	N	N
MOH-704	IGET	XXL	Mojito Lime	Private	Northern Sydney	Disposable	Y	N	N	N
MOH-705	IGET	XXL	Peach Ice	Private	Northern Sydney	Disposable	Y	N	N	N
MOH-706	HQD	Cuvie Plus	Banana Ice	Private	Northern Sydney	Disposable	N	N	N	N
MOH-707	IGET	XXL	Blackberry Ice	Private	Northern Sydney	Disposable	Y	N	N	N
MOH-708	IGET	XXL	Blackberry Ice	Private	Northern Sydney	Disposable	Y	N	N	N
MOH-709	IGET	XXL	Kiwi Ice	Private	Northern Sydney	Disposable	Y	N	N	N
MOH-710	IGET	XXL	Grape	Private	Northern Sydney	Disposable	N	N	N	Y
MOH-711	IGET	XXL	Raspberry Lemon	Private	Northern Sydney	Disposable	Y	N	N	N
MOH-712	IGET	XXL	Raspberry Lemon	Private	Northern Sydney	Disposable	Y	N	N	N
MOH-713	HQD	Cuvie Plus	Strawberry Watermelon	Private	Northern Sydney	Disposable	Y	N	N	N
MOH-714	IGET	XXL	Blue Razz	Private	Northern Sydney	Disposable	Y	N	N	N
MOH-715	HQD	Cuvie Plus	Grapey	Private	Northern Sydney	Disposable	Y	N	N	N
MOH-716	HQD	Cuvie Plus	Pink Lemon	Private	Northern Sydney	Disposable	Y	N	N	Y
MOH-717	GUNNPOD	Normal	Strawberry Kiwi	Private	Northern Sydney	Disposable	Y	N	N	N
MOH-718	IGET	Bar	Strawberry Watermelon Ice	Private	Northern Sydney	Disposable	N	N	N	N
MOH-719	IGET	Bar	Strawberry Watermelon Ice	Private	Northern Sydney	Disposable	N	N	N	N
MOH-720	IGET	Bar	Strawberry Watermelon Ice	Private	Northern Sydney	Disposable	N	N	N	Y
MOH-721	IGET	Bar	Strawberry Watermelon Ice	Private	Northern Sydney	Disposable	N	N	N	N
MOH-722	IGET	Bar	Blackberry Ice	Private	Northern Sydney	Disposable	N	N	N	Y
MOH-723	IGET	Bar	Cherry Pomegranate	Private	Northern Sydney	Disposable	N	N	N	N
MOH-724	IGET	Bar	Cherry Pomegranate	Private	Northern Sydney	Disposable	N	N	N	Y
MOH-725	IGET	Bar	Strawberry Kiwi Ice	Private	Northern Sydney	Disposable	N	N	N	N
MOH-726	IGET	Bar	Mango Ice	Private	Northern Sydney	Disposable	N	N	N	N
MOH-727	HQD	Cuvie	Ice Mango	Private	Northern Sydney	Disposable	Y	N	N	N
MOH-728	HQD	Cuvie	Peach Ice	Private	Northern Sydney	Disposable	Y	N	N	N
MOH-729	IGET	Shion	Passion Fruit	Private	Northern Sydney	Disposable	N	N	N	Y
MOH-730	IGET	Shion	Very Berry	Private	Northern Sydney	Disposable	N	N	N	N
MOH-731	IGET	Shion	Blue Razz	Private	Northern Sydney	Disposable	N	N	N	N
MOH-732	IGET	Shion	Peach Ice	Private	Northern Sydney	Disposable	N	N	N	Y
MOH-733	IGET	Shion	Strawberry	Private	Northern Sydney	Disposable	N	N	N	N
MOH-734	IGET	Shion	Very Berry	Private	Northern Sydney	Disposable	N	N	N	N
MOH-735	IGET	XXL	Pineapple Juice Ice	Private	Northern Sydney	Disposable	N	N	N	Y
MOH-736	IGET	XXL	Strawberry Watermelon	Private	Northern Sydney	Disposable	N	N	N	N
MOH-737	HQD	Cuvie Plus	Energy Drink	Private	Northern Sydney	Disposable	N	N	N	N
MOH-738	HQD	Cuvie Plus	Black Ice	Private	Northern Sydney	Disposable	N	N	N	N
MOH-739	HQD	Box	Frozen Watermelon Raspberry	Private	Northern Sydney	Disposable	Y	N	N	Y
MOH-740	IGET	Bar	Double Apple	Private	Northern Sydney	Disposable	N	N	N	N
MOH-741	IGET	Bar	Double Apple	Private	Northern Sydney	Disposable	N	N	N	N
MOH-742	IGET	Bar	Melon Ice	Private	Northern Sydney	Disposable	N	N	N	N
MOH-743	IGET	Bar	Passion Fruit Guava	Private	Northern Sydney	Disposable	N	N	N	N
MOH-744	IGET	Bar	Blueberry Raspberry	Private	Northern Sydney	Disposable	N	N	N	N
MOH-745	IGET	Bar	Cola Ice	Private	Northern Sydney	Disposable	Y	N	N	N
MOH-746	IGET	Bar	Strawberry Raspberry	Private	Northern Sydney	Disposable	N	N	N	Y
MOH-747	IGET	Bar	Strawberry Raspberry	Private	Northern Sydney	Disposable	N	N	N	N
MOH-748	IGET	Bar	Strawberry Raspberry	Private	Northern Sydney	Disposable	N	N	N	Y
MOH-749	IGET	Bar	Strawberry Watermelon Ice	Private	Northern Sydney	Disposable	N	N	N	N
MOH-750	IGET	Bar	Cherry Blueberry	Private	Northern Sydney	Disposable	N	N	N	N
MOH-751	IGET	Bar	Lush Ice	Private	Northern Sydney	Disposable	N	N	N	N
MOH-752	GUNNPOD	Normal	Mango Guava	Private	Northern Sydney	Disposable	Y	N	N	Y
MOH-753	IGET	XXL	Cherry Pomegranate	Private	Northern Sydney	Disposable	N	N	N	N
MOH-754	IGET	XXL	Strawberry Watermelon	Private	Northern Sydney	Disposable	N	N	N	N
MOH-755	IGET	XXL	Blackberry Raspberry Orange	Private	Northern Sydney	Disposable	N	N	N	N
MOH-756	IGET	XXL	Pink Lemonade	Private	Northern Sydney	Disposable	N	N	N	Y
MOH-757	IGET	XXL	Kiwi Ice	Private	Northern Sydney	Disposable	N	N	N	Y
MOH-758	IGET	XXL	Kiwi Ice	Private	Northern Sydney	Disposable	N	N	N	Y
MOH-759	IGET	XXL	Kiwi Ice	Private	Northern Sydney	Disposable	N	N	N	N
MOH-760	IGET	XXL	Kiwi Ice	Private	Northern Sydney	Disposable	N	N	N	N
MOH-761	IGET	XXL	Kiwi Ice	Private	Northern Sydney	Disposable	N	N	N	N
MOH-762	IGET	XXL	Kiwi Ice	Private	Northern Sydney	Disposable	N	N	N	N
MOH-763	IGET	XXL	Bubble Gum	Private	Northern Sydney	Disposable	N	N	N	N
MOH-764	IGET	XXL	Cherry Ice	Private	Northern Sydney	Disposable	N	N	N	N
MOH-765	IGET	XXL	Cherry Ice	Private	Northern Sydney	Disposable	N	N	N	N
MOH-766	IGET	XXL	Cherry Ice	Private	Northern Sydney	Disposable	N	N	N	N
MOH-767	IGET	XXL	Cherry Ice	Private	Northern Sydney	Disposable	N	N	N	N
MOH-768	IGET	XXL	Cherry Ice	Private	Northern Sydney	Disposable	N	N	N	Y
MOH-769	IGET	XXL	Cherry Ice	Private	Northern Sydney	Disposable	N	N	N	N
MOH-770	IGET	XXL	Cherry Ice	Private	Northern Sydney	Disposable	N	N	N	N
MOH-771	IGET	XXL	Cherry Ice	Private	Northern Sydney	Disposable	N	N	N	N
MOH-772	IGET	XXL	Mixed Berry	Private	Northern Sydney	Disposable	N	N	N	Y
MOH-773	IGET	XXL	Raspberry Lemon	Private	Northern Sydney	Disposable	N	N	N	N
MOH-774	IGET	XXL	Raspberry Lemon	Private	Northern Sydney	Disposable	N	N	N	N
MOH-775	IGET	XXL	Raspberry Lemon	Private	Northern Sydney	Disposable	Y	N	N	N
MOH-776	IGET	XXL	Double Apple	Private	Northern Sydney	Disposable	N	N	N	N
MOH-777	IGET	XXL	Double Apple	Private	Northern Sydney	Disposable	N	N	N	N
MOH-778	IGET	XXL	Double Apple	Private	Northern Sydney	Disposable	N	N	N	N
MOH-779	IGET	XXL	Blackberry Ice	Private	Northern Sydney	Disposable	N	N	N	N
MOH-780	IGET	XXL	Blackberry Ice	Private	Northern Sydney	Disposable	N	N	N	N
MOH-781	IGET	XXL	Blackberry Ice	Private	Northern Sydney	Disposable	N	N	N	N
MOH-782	IGET	XXL	Blackberry Ice	Private	Northern Sydney	Disposable	N	N	N	Y
MOH-783	IGET	XXL	Blackberry Ice	Private	Northern Sydney	Disposable	N	N	N	Y
MOH-784	HQD	Cuvie Plus	Energy Drink	Private	Northern Sydney	Disposable	N	N	N	Y
MOH-785	IGET	Shion	Peach Ice	Private	Northern Sydney	Disposable	N	N	N	Y
MOH-786	IGET	Shion	Lychee Ice	Private	Northern Sydney	Disposable	Y	N	N	N
SCH-001	HQD	Cuvie	Strawberry	Public	Illawarra Shoalhaven	Disposable	Y	N	N	N
SCH-002	IGET	Shion	Blueberry Ice	Public	Illawarra Shoalhaven	Disposable	Y	N	N	N
SCH-003	IGET	Shion	Apple	Public	Illawarra Shoalhaven	Disposable	Y	N	N	N
SCH-004	PUFF BAR	Plus	Pina Colada	Public	Illawarra Shoalhaven	Disposable	Y	N	0.05	N
SCH-005	PUFF BAR	Plus	Choco Milk	Public	Illawarra Shoalhaven	Disposable	Y	N	0.05	N
SCH-006	PUFF BAR	Plus	Grape	Public	Illawarra Shoalhaven	Disposable	Y	N	0.05	N
SCH-007	Unknown	Unknown	Unknown	Public	Illawarra Shoalhaven	E-liquid	Y	N	N	N
SCH-008	HQD	Cuvie Plus	Grapey	Public	Illawarra Shoalhaven	Disposable	Y	N	N	N
SCH-009	IGET	XXL	Pineapple Juice Ice	Public	Illawarra Shoalhaven	Disposable	Y	N	N	N
SCH-010	IGET	Shion	Grape	Public	Illawarra Shoalhaven	Disposable	Y	N	N	N
SCH-011	IGET	Shion	Mango	Public	Illawarra Shoalhaven	Disposable	Y	N	N	N
SCH-012	IGET	Bar	Banana Ice	Public	Illawarra Shoalhaven	Disposable	Y	N	N	N
SCH-013	IGET	Bar	Strawberry Kiwi Ice	Public	Illawarra Shoalhaven	Disposable	Y	N	N	N
SCH-014	X-QLUSIVE	X-POD	Blueberry Ice	Public	Illawarra Shoalhaven	Disposable	Y	N	N	Y
SCH-015	X-QLUSIVE	X-POD	Blackberry Ice	Public	Illawarra Shoalhaven	Disposable	Y	N	N	Y
SCH-016	HQD	Cuvie Plus	Blueberry	Public	Illawarra Shoalhaven	Disposable	Y	N	N	N
SCH-017	HQD	Cuvie Plus	Kiwi Pomegranate	Public	Illawarra Shoalhaven	Disposable	Y	N	N	Y
SCH-018	IGET	Shion	Passion Fruit	Public	Illawarra Shoalhaven	Disposable	Y	N	N	N
SCH-019	GUNNPOD	Normal	Banana Papaya	Public	Illawarra Shoalhaven	Disposable	Y	N	N	N
SCH-020	GUNNPOD	Normal	Mixed Berry	Public	Illawarra Shoalhaven	Disposable	Y	N	N	N
SCH-021	GUNNPOD	Normal	Pineapple	Public	Illawarra Shoalhaven	Disposable	Y	N	N	N
SCH-022	GUNNPOD	Normal	Strawberry Kiwi	Public	Illawarra Shoalhaven	Disposable	Y	N	N	N
SCH-023	GUNNPOD	Normal	Lush Ice	Public	Illawarra Shoalhaven	Disposable	Y	N	N	N
SCH-024	GUNNPOD	Normal	Cola Ice	Public	Illawarra Shoalhaven	Disposable	Y	N	N	N
SCH-025	IGET	Legend	Mango Banana Ice	Public	Illawarra Shoalhaven	Disposable	Y	N	N	N
SCH-026	IGET	XXL	Pink Lemonade	Public	Illawarra Shoalhaven	Disposable	Y	N	N	N
SCH-027	PUFF BAR	Plus	Pina Colada	Public	Illawarra Shoalhaven	Disposable	Y	N	0.05	N
SCH-028	HQD	Cuvie	Siberia	Public	Illawarra Shoalhaven	Disposable	Y	N	N	N
SCH-029	LUQING	E-liquid	Apple	Public	Illawarra Shoalhaven	E-liquid	Y	N	N	N
SCH-030	LUQING	E-liquid	Red Bull	Public	Illawarra Shoalhaven	E-liquid	Y	N	N	N
SCH-031	IGET	Shion	Pineapple Ice	Public	Illawarra Shoalhaven	Disposable	Y	N	N	N
SCH-032	Zefir	Disposable	Peach	Public	Illawarra Shoalhaven	Disposable	Y	N	N	N
SCH-033	PUFF BAR	Plus	Guava Ice	Public	Illawarra Shoalhaven	Disposable	Y	N	0.05	N
SCH-034	TSV	Disposable	Pink Lemonade	Public	Illawarra Shoalhaven	Disposable	Y	N	N	N
SCH-035	HQD	Cuvie Plus	Black Ice	Public	Illawarra Shoalhaven	Disposable	Y	N	N	N
SCH-036	VAPEMAN	Solo X	Mango Guava	Public	Illawarra Shoalhaven	Disposable	Y	N	N	N
SCH-037	IGET	XXL	Cotton Candy	Public	Illawarra Shoalhaven	Disposable	Y	N	N	N
SCH-038	IGET	Shion	Pineapple Ice	Public	Illawarra Shoalhaven	Disposable	Y	N	N	N
SCH-039	HQD	Cuvie	Peach Ice	Public	Illawarra Shoalhaven	Disposable	Y	N	N	N
SCH-040	HQD	Cuvie Plus	Lush Ice	Public	Illawarra Shoalhaven	Disposable	Y	N	N	N
SCH-041	BANG	XXL	Blueberry Ice	Public	Illawarra Shoalhaven	Disposable	Y	N	N	N
SCH-042	HQD	Cuvie	Blueberry	Public	Illawarra Shoalhaven	Disposable	Y	N	N	N
SCH-043	E-PUFF	Disposable	Strawberry	Public	Illawarra Shoalhaven	Disposable	Y	N	N	N
SCH-044	PUFF BAR	XXL	Grape	Public	Illawarra Shoalhaven	Disposable	Y	N	0.05	N
SCH-045	POSH	Plus	Unknown	Public	Illawarra Shoalhaven	Disposable	Y	N	N	N
SCH-046	IGET	XXL	Mint Lemonade	Public	Illawarra Shoalhaven	Disposable	Y	N	N	Y
SCH-047	IGET	Shion	Very Berry	Public	Illawarra Shoalhaven	Disposable	Y	N	N	N
SCH-048	HQD	Cuvie	Peach Ice	Public	Illawarra Shoalhaven	Disposable	N	N	N	N
SCH-049	HQD	Cuvie Plus	POG Orange Guava	Public	Illawarra Shoalhaven	Disposable	Y	N	N	N
SCH-050	HQD	Cuvie	Siberia	Public	Illawarra Shoalhaven	Disposable	Y	N	N	N
SCH-051	PUFF BAR	Plus	Tangerine Ice	Public	Illawarra Shoalhaven	Disposable	Y	N	0.05	N
SCH-052	HQD	King	Energy Drink	Public	Illawarra Shoalhaven	Disposable	Y	N	N	Y
SCH-053	HQD	Box	Tropical Mango	Public	Illawarra Shoalhaven	Disposable	Y	N	N	N
SCH-054	IGET	Bar	Strawberry Kiwi Ice	Public	Western Sydney	Disposable	Y	N	N	N
SCH-055	IGET	Bar	Melon Ice	Public	Western Sydney	Disposable	Y	N	N	N
SCH-056	IGET	Bar	Mango Ice	Public	Western Sydney	Disposable	Y	N	N	N
SCH-057	GUNNPOD	Meta	Fruit Monster	Public	Western Sydney	Disposable	Y	N	N	N
SCH-058	GUNNPOD	Normal	Blueberry Raspberry	Public	Western Sydney	Disposable	Y	N	N	N
SCH-059	GUNNPOD	Normal	Blueberry Ice	Public	Western Sydney	Disposable	Y	N	N	N
SCH-060	MHK	Disposable	Grape	Public	Western Sydney	Disposable	Y	N	0.05	N
SCH-061	GUNNPOD	Normal	Banana Papaya	Public	Western Sydney	Disposable	Y	N	N	N
SCH-062	GUNNPOD	Normal	Maxi Energy	Public	Western Sydney	Disposable	Y	N	N	N
SCH-063	GUNNPOD	Normal	Blueberry Ice	Public	Western Sydney	Disposable	Y	N	N	N
SCH-064	IGET	Bar	Grape Ice	Public	Illawarra Shoalhaven	Disposable	Y	N	N	N
SCH-065	PUFF BAR	Plus	Pina Colada	Public	Illawarra Shoalhaven	Disposable	Y	N	0.05	N
SCH-066	IGET	Shion	Mixed Fruit	Public	Illawarra Shoalhaven	Disposable	Y	N	N	N
SCH-067	IGET	XXL	Passion Fruit Mango	Public	Illawarra Shoalhaven	Disposable	Y	N	N	N
SCH-068	PUFF BAR	Plus	Banana Ice	Public	Illawarra Shoalhaven	Disposable	Y	N	0.05	Y
SCH-069	IGET	Shion	Lush Ice	Public	Illawarra Shoalhaven	Disposable	Y	N	N	N
SCH-070	PUFF BAR	Plus	Pink Lemonade	Public	Illawarra Shoalhaven	Disposable	Y	N	0.05	N
SCH-071	IGET	Shion	Strawberry	Public	Illawarra Shoalhaven	Disposable	Y	N	N	Y
SCH-072	IGET	Max	Lush Ice	Public	Illawarra Shoalhaven	Disposable	Y	N	N	N
SCH-073	IGET	Max	Blueberry Ice	Public	Illawarra Shoalhaven	Disposable	Y	N	N	Y
SCH-074	IGET	King	Double Apple	Public	Illawarra Shoalhaven	Disposable	Y	N	N	N
SCH-075	GUNNPOD	Normal	Cola Ice	Public	Illawarra Shoalhaven	Disposable	Y	N	N	N
SCH-076	GUNNPOD	Normal	Strawberry Kiwi	Public	Illawarra Shoalhaven	Disposable	Y	N	N	Y
SCH-077	IGET	Super	Double Apple	Public	Illawarra Shoalhaven	Disposable	Y	N	N	N
SCH-078	IGET	Shion	Flavour Burst	Public	Illawarra Shoalhaven	Disposable	Y	N	N	N
SCH-079	IGET	Legend	Peach Pineapple Lime	Public	Illawarra Shoalhaven	Disposable	Y	N	N	N
SCH-080	IGET	Bar	Cherry Pomegranate	Public	Illawarra Shoalhaven	Disposable	Y	N	N	N
SCH-081	IGET	Bar	Lush Ice	Public	NSW Central Coast	Disposable	N	N	N	N
SCH-082	IGET	Bar	Lush Ice	Public	NSW Central Coast	Disposable	N	N	N	N
SCH-083	IGET	Bar	Blackberry Ice	Public	NSW Central Coast	Disposable	N	N	N	N
SCH-084	IGET	Bar	Blackberry Ice	Public	NSW Central Coast	Disposable	N	N	N	N
SCH-085	IGET	Bar	Cherry Pomegranate	Public	NSW Central Coast	Disposable	N	N	N	N
SCH-086	IGET	Bar	Cherry Pomegranate	Public	NSW Central Coast	Disposable	N	N	N	N
SCH-087	IGET	Bar	Cherry Pomegranate	Public	NSW Central Coast	Disposable	N	N	N	N
SCH-088	IGET	Bar	Cherry Pomegranate	Public	NSW Central Coast	Disposable	N	N	N	N
SCH-089	IGET	Bar	Passion Fruit Watermelon Juice	Public	NSW Central Coast	Disposable	N	N	N	N
SCH-090	IGET	Bar	Passion Fruit Watermelon Juice	Public	NSW Central Coast	Disposable	N	N	N	N
SCH-091	IGET	Bar	Strawberry Kiwi Ice	Public	NSW Central Coast	Disposable	N	N	N	N
SCH-092	IGET	Bar	Strawberry Watermelon Ice	Public	NSW Central Coast	Disposable	N	N	N	N
SCH-093	IGET	Bar	Strawberry Watermelon Ice	Public	NSW Central Coast	Disposable	N	N	N	N
SCH-094	HQD	Cuvie	Watermelon	Public	NSW Central Coast	Disposable	N	N	N	N
SCH-095	HQD	Cuvie	Apple	Public	NSW Central Coast	Disposable	N	N	N	N
SCH-096	HQD	Cuvie	Green Blast	Public	NSW Central Coast	Disposable	N	N	N	N
SCH-097	HQD	Cuvie	Strawberry Banana	Public	NSW Central Coast	Disposable	N	N	N	N
SCH-098	HQD	Cuvie	Lush Ice	Public	NSW Central Coast	Disposable	N	N	N	N
SCH-099	HQD	Cuvie	Lychee Ice	Public	NSW Central Coast	Disposable	N	N	N	N
SCH-100	HQD	Cuvie	Bubble Gum	Public	NSW Central Coast	Disposable	N	N	N	N
SCH-101	HQD	Cuvie	Ice Cola	Public	NSW Central Coast	Disposable	N	N	N	N
SCH-102	HQD	Cuvie	Candy	Public	NSW Central Coast	Disposable	N	N	N	N
SCH-103	HQD	Cuvie	Ice Mint	Public	NSW Central Coast	Disposable	N	N	N	N
SCH-104	IGET	Bar	Strawberry Raspberry	Public	NSW Central Coast	Disposable	N	N	N	N
SCH-105	IGET	Bar	Dynamic Mint	Public	NSW Central Coast	Disposable	N	N	N	N
SCH-106	IGET	Bar	Double Apple	Public	NSW Central Coast	Disposable	N	N	N	N
SCH-107	IGET	Bar	Cherry Blueberry	Public	NSW Central Coast	Disposable	N	N	N	N
SCH-108	IGET	Bar	Grape Ice	Public	NSW Central Coast	Disposable	N	N	N	N
SCH-109	IGET	Bar	Blueberry Raspberry	Public	NSW Central Coast	Disposable	N	N	N	N
SCH-110	IGET	Bar	Banana Ice	Public	NSW Central Coast	Disposable	N	N	N	N
SCH-111	IGET	Shion	Peach Ice	Public	NSW Central Coast	Disposable	N	N	N	Y
SCH-112	IGET	Shion	Blueberry Ice	Public	NSW Central Coast	Disposable	N	N	N	N
SCH-113	IGET	Shion	Pineapple Ice	Public	NSW Central Coast	Disposable	N	N	N	N
SCH-114	IGET	Shion	Lush Ice	Public	NSW Central Coast	Disposable	N	N	N	N
SCH-115	IGET	Shion	Lush Ice	Public	NSW Central Coast	Disposable	N	N	N	N
SCH-116	IGET	Shion	Lush Ice	Public	NSW Central Coast	Disposable	N	N	N	N
SCH-117	IGET	Shion	Passion Fruit	Public	NSW Central Coast	Disposable	N	N	N	Y
SCH-118	IGET	Shion	Grape	Public	NSW Central Coast	Disposable	N	N	N	Y
SCH-119	IGET	Shion	Grape	Public	NSW Central Coast	Disposable	N	N	N	N
SCH-120	IGET	Shion	Grape	Public	NSW Central Coast	Disposable	N	N	N	N
SCH-121	IGET	Shion	Grape	Public	NSW Central Coast	Disposable	N	N	N	N
SCH-122	IGET	Shion	Grape	Public	NSW Central Coast	Disposable	N	N	N	N
SCH-123	IGET	Shion	Grape	Public	NSW Central Coast	Disposable	N	N	N	N
SCH-124	IGET	Shion	Grape	Public	NSW Central Coast	Disposable	N	N	N	N
SCH-125	IGET	Shion	Lychee Ice	Public	NSW Central Coast	Disposable	N	N	N	N
SCH-126	IGET	Shion	Lychee Ice	Public	NSW Central Coast	Disposable	N	N	N	N
SCH-127	IGET	Shion	Blue Razz	Public	NSW Central Coast	Disposable	N	N	N	N
SCH-128	IGET	Shion	Bubble Gum	Public	NSW Central Coast	Disposable	N	N	N	N
SCH-129	IGET	Shion	Bubble Gum	Public	NSW Central Coast	Disposable	N	N	N	N
SCH-130	IGET	Shion	Very Berry	Public	NSW Central Coast	Disposable	N	N	N	N
SCH-131	IGET	Shion	Very Berry	Public	NSW Central Coast	Disposable	N	N	N	N
SCH-132	IGET	Shion	Banana Ice	Public	NSW Central Coast	Disposable	N	N	N	N
SCH-133	IGET	Shion	Banana Ice	Public	NSW Central Coast	Disposable	N	N	N	N
SCH-134	IGET	Shion	Blueberry Ice	Public	NSW Central Coast	Disposable	N	N	N	N
SCH-135	IGET	Shion	Blueberry Ice	Public	NSW Central Coast	Disposable	N	N	N	N
SCH-136	IGET	Shion	Apple	Public	NSW Central Coast	Disposable	N	N	N	N
SCH-137	IGET	Shion	Blueberry Ice	Public	NSW Central Coast	Disposable	N	N	N	N
SCH-138	GUNNPOD	Normal	Strawberry Kiwi	Public	NSW Central Coast	Disposable	N	N	N	N
SCH-139	GUNNPOD	Normal	Mango Guava	Public	NSW Central Coast	Disposable	N	N	N	Y
SCH-140	GUNNPOD	Normal	Cola Ice	Public	NSW Central Coast	Disposable	N	N	N	Y
SCH-141	GUNNPOD	Normal	Strawberry Kiwi	Public	NSW Central Coast	Disposable	N	N	N	N
SCH-142	GUNNPOD	Normal	Raspberry Mint	Public	NSW Central Coast	Disposable	N	N	N	N
SCH-143	GUNNPOD	Normal	Raspberry Mint	Public	NSW Central Coast	Disposable	N	N	N	N
SCH-144	IGET	Mega	Cherry Cola	Public	NSW Central Coast	Disposable	N	N	N	N
SCH-145	IGET	XXL	Raspberry Lemon	Public	NSW Central Coast	Disposable	N	N	N	N
SCH-146	IGET	XXL	Grape Blueberry	Public	NSW Central Coast	Disposable	N	N	N	Y
SCH-147	IGET	XXL	Blue Razz	Public	NSW Central Coast	Disposable	N	N	N	Y
SCH-148	IGET	XXL	Blackberry Raspberry Orange	Public	NSW Central Coast	Disposable	N	N	N	N
SCH-149	IGET	XXL	Cherry Ice	Public	NSW Central Coast	Disposable	N	N	N	N
SCH-150	IGET	XXL	Cherry Ice	Public	NSW Central Coast	Disposable	N	N	N	N
SCH-151	IGET	XXL	Cherry Ice	Public	NSW Central Coast	Disposable	N	N	N	N
SCH-152	IGET	XXL	Blackberry Ice	Public	NSW Central Coast	Disposable	N	N	N	N
SCH-153	IGET	XXL	Blackberry Ice	Public	NSW Central Coast	Disposable	N	N	N	N
SCH-154	IGET	XXL	Pineapple Juice Ice	Public	NSW Central Coast	Disposable	N	N	N	N
SCH-155	IGET	XXL	Mixed Fruit	Public	NSW Central Coast	Disposable	N	N	N	N
SCH-156	IGET	XXL	Kiwi Ice	Public	NSW Central Coast	Disposable	N	N	N	N
SCH-157	IGET	XXL	Kiwi Ice	Public	NSW Central Coast	Disposable	N	N	N	N
SCH-158	IGET	XXL	Kiwi Ice	Public	NSW Central Coast	Disposable	N	N	N	N
SCH-159	IGET	XXL	Grape	Public	NSW Central Coast	Disposable	N	N	N	N
SCH-160	IGET	XXL	Mango	Public	NSW Central Coast	Disposable	N	N	N	N
SCH-161	IGET	XXL	Mojito Lime	Public	NSW Central Coast	Disposable	N	N	N	N
SCH-162	IGET	XXL	Cotton Candy	Public	NSW Central Coast	Disposable	N	N	N	N
SCH-163	IGET	XXL	Strawberry Ice	Public	NSW Central Coast	Disposable	N	N	N	Y
SCH-164	ONEVAPE	Disposable	Classic Tobacco	Public	NSW Central Coast	Disposable	N	N	N	N
SCH-165	XTRA	Dual	Strawberry Watermelon	Public	NSW Central Coast	Disposable	N	N	0.05	N
SCH-166	XTRA	Puff	Pineapple	Public	NSW Central Coast	Disposable	N	N	N	N
SCH-167	XTRA	Puff	Banana Ice	Public	NSW Central Coast	Disposable	N	N	N	N
SCH-168	XTRA	Puff	Candy	Public	NSW Central Coast	Disposable	N	N	N	N
SCH-169	Unknown	Unknown	Unknown	Public	NSW Central Coast	Disposable	N	N	N	N
SCH-170	R AND M	Max	Strawberry Banana	Public	NSW Central Coast	Disposable	N	N	N	N
SCH-171	IGET	Plus	Blackberry Raspberry Ice	Public	NSW Central Coast	Disposable	N	N	N	N
SCH-172	PUFF BAR	Plus	Blueberry On Ice	Public	NSW Central Coast	Disposable	N	N	0.05	N
SCH-173	PUFF BAR	Plus	Apple Berry	Public	NSW Central Coast	Disposable	N	N	0.05	N
SCH-174	ELFBAR	800	Blueberry	Public	NSW Central Coast	Disposable	N	N	N	N
SCH-175	Unknown	Unknown	Grape	Public	NSW Central Coast	Disposable	N	N	N	N
SCH-176	HQD	Super	Orange Guava	Public	NSW Central Coast	Disposable	N	N	N	N
SCH-177	BANG	XXL	Watermelon Lush	Public	NSW Central Coast	Disposable	N	N	N	Y
SCH-178	BANG	XXL	Strawnana	Public	NSW Central Coast	Disposable	N	N	N	N
SCH-179	BANG	XXL	Pineapple Mango	Public	NSW Central Coast	Disposable	N	N	N	N
SCH-180	HQD	Cuvie Plus	Lychee Ice	Public	NSW Central Coast	Disposable	N	N	N	N
SCH-181	IGET	King	Mango Bomb	Public	NSW Central Coast	Disposable	N	N	N	N
SCH-182	IGET	King	Cool Peach	Public	NSW Central Coast	Disposable	N	N	N	N
SCH-183	IGET	King	Cool Peach	Public	NSW Central Coast	Disposable	N	N	N	N
SCH-184	Unknown	Unknown	Unknown	Public	NSW Central Coast	E-liquid	N	N	N	N
SCH-185	Unknown	Unknown	Unknown	Public	NSW Central Coast	E-liquid	N	N	N	N
SCH-186	IGET	Bar	Kiwi Pineapple Ice	Public	NSW Central Coast	Disposable	N	N	N	N
SCH-187	IGET	Bar	Cherry Pomegranate	Public	NSW Central Coast	Disposable	N	N	N	N
SCH-188	IGET	Bar	Dynamic Mint	Public	NSW Central Coast	Disposable	N	N	N	N
SCH-189	IGET	Legend	Lush Ice	Public	NSW Central Coast	Disposable	N	N	N	N
SCH-190	IGET	Legend	Mango Banana Ice	Public	NSW Central Coast	Disposable	N	N	N	N
SCH-191	IGET	Legend	Cola Lemon Soda	Public	NSW Central Coast	Disposable	N	N	N	N
SCH-192	IGET	Bar	Dynamic Mint	Public	NSW Central Coast	Disposable	N	N	N	N
SCH-193	IGET	Bar	Dynamic Mint	Public	NSW Central Coast	Disposable	N	N	N	N
SCH-194	IGET	Bar	Kiwi Pineapple Ice	Public	NSW Central Coast	Disposable	N	N	N	N
SCH-195	IGET	Bar	Passion Fruit Mango Lime	Public	NSW Central Coast	Disposable	N	N	N	N
SCH-196	IGET	Bar	Watermelon Mint Ice	Public	NSW Central Coast	Disposable	N	N	N	Y
SCH-197	IGET	Bar	Blueberry Ice	Public	NSW Central Coast	Disposable	N	N	N	N
SCH-198	IGET	Bar	Strawberry Lemon Ice	Public	NSW Central Coast	Disposable	Y	N	N	N
SCH-199	IGET	Bar	Strawberry Kiwi Ice	Public	NSW Central Coast	Disposable	Y	N	N	N
SCH-200	IGET	Bar	Passion Fruit Watermelon Juice	Public	NSW Central Coast	Disposable	Y	N	N	N
SCH-201	IGET	Bar	Passion Fruit Watermelon Juice	Public	NSW Central Coast	Disposable	Y	N	N	N
SCH-202	IGET	Bar	Blackberry Ice	Public	NSW Central Coast	Disposable	Y	N	N	N
SCH-203	IGET	Bar	Passion Fruit Kiwi Guava	Public	NSW Central Coast	Disposable	Y	N	N	N
SCH-204	IGET	Bar	Passion Fruit Mango Lime	Public	NSW Central Coast	Disposable	Y	N	N	N
SCH-205	IGET	Bar	Watermelon Mint Ice	Public	NSW Central Coast	Disposable	Y	N	N	N
SCH-206	IGET	Bar	Strawberry Watermelon Ice	Public	NSW Central Coast	Disposable	Y	N	N	N

## Sheet: Figure S1 + S2. Methods
Flavour Priority
		Flavour category
		Tobacco
		Beverages
		Dessert
		Candy		Decreasing Priority
		Fruit
		Cooling
		Other
		Unknown
Figure S1. Selected flavour priority order for flavour classification of product containing several flavours. Flavour categories established by Krüsemann et al.
Figure S2. Total ion chromatogram (GCMS) obtained for disposable sample MOH-211, showing the typical chromatogram observed for all chemically analysed samples. Showing common peaks in order of elution: propylene glycol (PG); vegetable glycerine (VG); benzoic acid (B); quinoline (Q, ISTD); coolant WS-23 (WS-23); and nicotine (N). All other detected and quantified compounds (see Table S8) are marke…

## Sheet: Text S1. Chemical analysis
Text S1. Chemical analysis details
Gas Chromatography-Mass Spectrometry (GC-MS) method Mass spectra were obtained using a Shimadzu QP2020 GC-MS single quadrupole system with electron ionization (Japan). Samples were introduced onto an SH-Rxi-5Sil/MS capillary column (30 m × 0.25 mm × 0.25 μm) by injecting 1 μL of solution. The final method had a total run time of 15.92 minutes with a solvent cut time of 1.63 minutes. The injection…
Chemical identification and quantification Quantification of nicotine, flavouring chemicals, and coolant molecules within e-liquids and disposables was achieved through creation of internal calibration curves using quinoline as the internal standard (25 μg/mL). Individual stock solutions of each quantified compound were prepared in methanol at 100 mg/mL. Volumes of these 100 mg/ml stock solutions…
E-liquid Collection and preparation for chemcial analysis Disposable e-cigarettes had to be disassembled and the e-liquid collected for analysis. Each device was broken open and the contents removed (all contained a metal coil, battery and either a tank or fibrous fabric soaked with e-liquid). Devices that contained the e-liquid in a tank: liquid content were poured into 2mL microcentrifuge tubes…

## Sheet: Table S3. Calibration Sets
Calculation of LOD and LOQ
The limit of detection (LOD) and limit of quantification (LOQ) were determined by running six repeats of the second lowest concentration standard and calculating the standard deviation of the response. The LOD was then calculated using the equation: LOD=3.3×(SD/S) Where SD is the standard deviation of the response of the measurments for the second standard and S is the slope of the linear regress…
Table S3. Summary of calibration curve details
	Set A				Set B
Compound	Equation	R2	LOD	LOQ	Equation	R2	LOD	LOQ
Diacetyl	y=0.17704x	0.997053	1.50734	4.56771	y=0.47081x	0.998709	0.694486	2.1045
Ethylene glycol	y=0.58983x	0.998806	0.19282	0.584304	y=0.81418x	0.996323	0.222196	0.673322
2,3-Pentanedione	y=0.0624x	0.991332	1.15254	3.49253	y=0.0556x	0.99774	3.63141	11.0043
Valeraldehyde	y=0.21469x	0.991332	0.231632	0.701916	y=0.19761x	0.994252	0.248641	0.753459
Acetoin	y=0.34321x	0.996704	0.129455	0.392287	y=0.27774x	0.997636	0.160303	0.485766
Butanoic acid	y=0.43791x	0.998218	0.302811	0.917611	y=0.49178x	0.989421	0.171026	0.51826
Ethyl butanoate	y=0.2895x	0.995932	0.557251	1.68864	y=0.40361x	0.992935	0.102657	0.311081
Furfural	y=0.16065x	0.998646	0.302691	0.917244	y=0.3098x	0.997022	0.305504	0.925769
cis-3-Hexene-1-ol	y=0.99121x	0.991209	0.0544954	0.165138	y=0.58919x	0.990979	0.127115	0.385197
Isoamyl acetate	y=0.7364x	0.996709	0.0705488	0.213784	y=0.40328x	0.991684	0.13001	0.393969
Diethylene glycol	y=0.68795x	0.998956	0.197223	0.597647	y=0.75162x	0.994967	0.0677947	0.205438
Benzaldehyde	y=0.34632x	0.998261	0.0862145	0.261256	y=0.4741x	0.995468	0.155865	0.472317
Ethyl hexanoate	y=0.30471x	0.99856	0.126005	0.381834	y=0.41216x	0.993907	0.139305	0.422138
3-Methyl-1,2-cyclopentanedione	y=0.3561x	0.997476	0.30138	0.913274	y=0.3684x	0.99475	0.0809755	0.24538
Benzyl alcohol	y=0.34466x	0.999267	0.133784	0.405405	y=0.40507x	0.992109	0.295557	0.895629
2-Acetylpyridine	y=0.2494x	0.989837	0.220341	0.667701	y=0.26901x	0.993014	0.146256	0.443199
Guaiacol	y=0.48931x	0.999335	0.0948426	0.287402	y=0.60836x	0.996173	0.14183	0.429787
Isoamyl isovalerate	y=0.52303x	0.99618	0.0544976	0.165144	y=0.69356x	0.991413	0.025273	0.0765847
Maltol	y=0.37432x	0.99571	0.532523	1.61371	y=0.44614x	0.994027	0.309624	0.938255
p-Methoxybenzylbenzene	y=0.7239x	0.997553	0.0333754	0.101138	y=0.78749x	0.991907	0.0307945	0.0933168
Diethyl succinate	y=0.60076x	0.998859	0.0556919	0.168763	y=0.78931x	0.994085	0.125646	0.380745
Menthol	y=0.3851x	0.996592	0.129309	0.391844	y=0.47379x	0.990501	0.185464	0.562012
Ethyl maltol	y=0.29077x	0.996191	0.467715	1.41732	y=0.36496x	0.995302	0.234689	0.711179
1,2-Diacetin	y=1.09598x	0.998891	0.0219761	0.0665942	y=1.23207x	0.996261	0.0147023	0.0445526
p-Anisaldehyde	y=0.43531x	0.999011	0.0935936	0.283617	y=0.72684x	0.997942	0.0557095	0.168817
Sulfurol	y=0.531x	0.998162	0.0811911	0.246034	y=0.60406x	0.99612	0.0347251	0.105227
Cinnamaldehyde	y=0.16865x	0.999216	0.357233	1.08252	y=0.57081x	0.997833	0.182855	0.554106
WS-23	y=0.62982x	0.993399	0.0607273	0.184022	y=0.77265x	0.993834	0.0549389	0.166482
p-Anisyl alcohol	y=0.26386x	0.998913	0.172114	0.521556	y=0.33909x	0.997068	0.639725	1.93856
1,3-Diacetin	y=0.62897x	0.99794	0.0265808	0.0805479	y=0.75475x	0.995964	0.0347609	0.105336
1-Methylnaphthalene	y=0.79396x	0.999304	0.0516174	0.156416	y=1.09958x	0.998188	0.0726362	0.22011
Piperonal	y=0.51656x	0.992398	0.0841944	0.255135	y=0.55615x	0.993787	0.102292	0.309975
Nicotine	y=0.24497x	0.997702	0.108505	0.328804	y=0.35618x	0.999302	0.0416861	0.126321
4-Acetylanisole	y=0.85521x	0.997843	0.0245467	0.0743839	y=1.00484x	0.992391	0.0396065	0.12002
g-Nonalactone	y=0.85965x	0.998702	0.0234957	0.0711991	y=1.16971x	0.996714	0.0244673	0.0741435
Methyl cinnamate	y=0.69095x	0.991745	0.0314673	0.0953554	y=0.72009x	0.991142	0.0312948	0.0948327
Vanillin	y=0.36516x	0.998905	0.288979	0.875693	y=0.43418x	0.992292	0.0675445	0.20468
Ethyl vanillin	y=0.66444x	0.996945	0.0838037	0.253951	y=0.74139x	0.994732	0.077018	0.233388
g-Decalactone	y=0.91937x	0.99837	0.130769	0.396271	y=1.15407x	0.997232	0.0198354	0.0601074
Veratraldehyde	y=0.42445x	0.991827	0.0973021	0.294855	y=0.49115x	0.994373	0.00560084	0.0169722
d-Decalactone	y=0.70108x	0.998877	0.0835577	0.253205	y=0.72833x	0.997213	0.0316168	0.0958085
g-Undecalactone	y=0.90682x	0.997583	0.0371041	0.112437	y=1.05695x	0.994891	0.023979	0.0726637
WS-3	y=0.59057x	0.9971	0.118435	0.358895	y=0.72149x	0.991416	0.0676602	0.205031
Benzyl benzoate	y=0.89077x	0.997492	0.0216893	0.0657252	y=0.76071x	0.99556	0.048579	0.147209
Cannabidiol *	y=0.50243x	0.9949	0.0686787	0.208117	y=0.49649x	0.994166	0.0695006	0.210608
D-9-Tetrahydrocannabinol	y=0.1799x	0.994643	0.272786	0.826625	y=0.17798x	0.994612	0.275736	0.835564
Vitamin E acetate	y=0.5065x	0.997039	0.0888559	0.26926	y=0.72806x	0.995305	0.0958876	0.290568

## Sheet: Table S4. Unconfirmed matches
Table S4. Best potential compound match for unidentified peaks (only reporting highest NIST17 library % match). Retention time and spectra not confirmed with purchased analytical standard. A total of 30 potential unknown compounds identifed across 235 analysed samples (N=410). Only matches for unidentified peaks showing a similarity match above 85% with NIST17 library were reported.
Unconfirmed flavours detected	Number of samples in which a match was observed (n=235)
1-Acetoxy-2-hydroxypropane	67
2-Acetoxy-1-propanol	33
4-(p-Acetoxyphenyl)-2-butanone	1
Benzyl acetate ("fruity")	2
Bis(2-methoxyethyl) carbonate	2
Caprolactam	3
Dihydroxyacetone ("cooling")	18
1,4-Dioxane-2,5-diol	1
1,3-Dioxolan-2-one	1
1,2-Epoxy-3-propyl acetate	16
2-Ethoxy-1-propanol	2
(E)-Ethyl cinnamate ("balsamic")	1
Ethyl (L)-(-)-lactate ("sweet, fruity")	9
2-Ethylbutanoic acid ("acidic")	1
Geraniol ("floral")	1
Glycidol	1
Hedione ("sweet, floral")	10
Hexanoic acid ("cheesy")	1
1-Hexanol ("green, fruity")	19
2-Hydroxypropionic acid ("sour")	13
Isobutyl acetate ("fruity")	1
Methyl anthranilate ("sweet, fruity")	11
2-Methylbutanoic acid ("fruity")	6
Methyltartronic acid	2
a-Monoacetin	28
Propanoic acid ("acidic, dairy")	1
Propylene Carbonate	1
trans-2-Hexen-1-ol ("green, leafy")	1
a-Terpineol ("citrus")	1
Triethylene glycol monomethyl ether acetate	5

## Sheet: Table S5. Disposable stats
Table S5. Summary of disposable e-cigarette (n=593) brand, model and flavours
	Brand				Model				Flavour					Flavour Category			Coolants			Combined statistics
	List of Brands	Number of devices	% of devices		List of Models	Number of devices	% of devices		List of Flavours	Flavour Category	Number of devices	% of devices		Category	Number of devices		Number of flavours containing coolants	Number of samples containing coolants		Brand	Model	Number of devices	% of devices
	Zefir	1	0.168634		800	1	0.168634		Apple	Fruit	3	0.505902		Beverage	49		51	267		BANG	XXL	6	1.0118
	XVape	1	0.168634		Bar	148	24.9578		Apple Berry	Fruit	1	0.168634		Candy	14					ELFBAR	800	1	0.168634
	Xtra	4	0.674536		Boom	1	0.168634		Apple Bomb	Fruit	1	0.168634		Dessert	4					E-PUFF	Disposable	1	0.168634
	X-Qlusive	6	1.0118		Box	4	0.674536		Apple Crush	Fruit	1	0.168634		Tobacco	2					FOF	Plus	1	0.168634
	Vvape	1	0.168634		Cuvie	47	7.9258		Apple Ice	Fruit	2	0.337268		Other	4					GUNNPOD	G-Shot	1	0.168634
	Vaporlax	1	0.168634		Cuvie Plus	39	6.57673		Apple Peach Strawberry	Fruit	1	0.168634		Cooling	7					GUNNPOD	Lite	2	0.337268
	Vapeman	1	0.168634		Disposable	8	1.34907		B.R.G Ice	Fruit	1	0.168634		Unknown	5					GUNNPOD	Meta	1	0.168634
	Unknown	5	0.84317		Dual	1	0.168634		Banana Ice	Fruit	10	1.68634		Fruit	508					GUNNPOD	Normal	52	8.76897
	TSV	1	0.168634		Goat	2	0.337268		Banana Papaya	Fruit	3	0.505902								HQD	Box	4	0.674536
	Smart Vape	1	0.168634		G-Shot	1	0.168634		Black Ice	Fruit	4	0.674536								HQD	Cuvie	47	7.9258
	R and M	1	0.168634		Idol	2	0.337268		Blackberry Grape Ice	Fruit	1	0.168634								HQD	Cuvie Plus	39	6.57673
	Puff Bar	19	3.20405		King	16	2.69815		Blackberry Ice	Fruit	25	4.21585								HQD	King	2	0.337268
	Posh	1	0.168634		Legend	13	2.19224		Blackberry Raspberry Ice	Fruit	2	0.337268								HQD	Maxx	7	1.18044
	OneVape	1	0.168634		Lite	2	0.337268		Blackberry Raspberry Lemon	Fruit	4	0.674536								HQD	Super	1	0.168634
	MHK	1	0.168634		Mate	1	0.168634		Blackberry Raspberry Orange	Fruit	2	0.337268								IGET	Bar	148	24.9578
	LIO	1	0.168634		Max	3	0.505902		Blue Razz	Fruit	13	2.19224								IGET	GOAT	2	0.337268
	Kangvape	1	0.168634		Maxx	7	1.18044		Blueberry	Fruit	9	1.51771								IGET	King	14	2.36088
	JS Vape	1	0.168634		Mega	6	1.0118		Blueberry Ice	Fruit	19	3.20405								IGET	Legend	13	2.19224
	IVapeMan	2	0.337268		Meta	1	0.168634		Blueberry Lemonade	Beverage	2	0.337268								IGET	Max	2	0.337268
	IGET	378	63.7437		Normal	54	9.10624		Blueberry On Ice	Fruit	1	0.168634								IGET	Mega	5	0.84317
	HQD	100	16.8634		Onee Plus	1	0.168634		Blueberry Raspberry	Fruit	8	1.34907								IGET	Plus	2	0.337268
	Gunnpod	56	9.44351		Only Me	1	0.168634		Blueberry Raspberry Ice	Fruit	1	0.168634								IGET	Shion	85	14.3339
	FOF	1	0.168634		Plus	20	3.37268		Bubble Gum	Candy	6	1.0118								IGET	Super	1	0.168634
	E-Puff	1	0.168634		Puff	3	0.505902		Bubblewater	Fruit	1	0.168634								IGET	XXL	106	17.8752
	ElfBar	1	0.168634		Shion	85	14.3339		Candy	Candy	2	0.337268								IVAPEMAN	Idol	2	0.337268
	Bang	6	1.0118		Solo X	1	0.168634		Cantaloupe	Fruit	2	0.337268								JS VAPE	Only Me	1	0.168634
					Super	2	0.337268		Cherry Blueberry	Fruit	10	1.68634								KANGVAPE	Onee Plus	1	0.168634
					Unknown	5	0.84317		Cherry Cola	Beverage	1	0.168634								LIO	Boom	1	0.168634
					X-POD	3	0.505902		Cherry Ice	Fruit	15	2.52951								MHK	Disposable	1	0.168634
					XXL	115	19.3929		Cherry Pomegranate	Fruit	20	3.37268								ONEVAPE	Disposable	1	0.168634
									Choco Milk	Beverage	1	0.168634								POSH	Plus	1	0.168634
									Classic Tobacco	Tobacco	2	0.337268								PUFF BAR	Plus	16	2.69815
									Cola Ice	Beverage	14	2.36088								PUFF BAR	XXL	3	0.505902
									Cola Lemon Soda	Beverage	1	0.168634								R AND M	Max	1	0.168634
									Cool Mint	Cooling	2	0.337268								SMART VAPE	Disposable	1	0.168634
									Cool Peach	Fruit	2	0.337268								TSV	Disposable	1	0.168634
									Cotton Candy	Candy	3	0.505902								Unknown	Unknown	5	0.84317
									Double Apple	Fruit	20	3.37268								VAPEMAN	Solo X	1	0.168634
									Dynamic Mint	Cooling	4	0.674536								VAPORLAX	Mate	1	0.168634
									Energy Drink	Beverage	6	1.0118								VVAPE	Disposable	1	0.168634
									Flavour Burst	Other	1	0.168634								X-QLUSIVE	Mega	1	0.168634
									Frozen Watermelon Raspberry	Fruit	1	0.168634								X-QLUSIVE	Normal	2	0.337268
									Fruit Gummy	Candy	1	0.168634								X-QLUSIVE	X-POD	3	0.505902
									Fruit Monster	Fruit	5	0.84317								XTRA	Dual	1	0.168634
									Grape	Fruit	23	3.87858								XTRA	Puff	3	0.505902
									Grape Blueberry	Fruit	1	0.168634								XVAPE	Disposable	1	0.168634
									Grape Ice	Fruit	3	0.505902								Zefir	Disposable	1	0.168634
									Grapey	Fruit	7	1.18044
									Green Blast	Fruit	1	0.168634
									Guava Ice	Fruit	2	0.337268
									Honey Push Ice	Dessert	1	0.168634
									Ice Cola	Beverage	2	0.337268
									Ice Cream	Dessert	3	0.505902
									Ice Mango	Fruit	5	0.84317
									Ice Mint	Cooling	1	0.168634
									Iced Grape	Fruit	1	0.168634
									Kiwi Crush	Fruit	1	0.168634
									Kiwi Ice	Fruit	13	2.19224
									Kiwi Pineapple Ice	Fruit	2	0.337268
									Kiwi Pomegranate	Fruit	2	0.337268
									Kiwi Strawberry	Fruit	1	0.168634
									Kiwi Strawberry Ice	Fruit	1	0.168634
									Lemon Candy Ice	Candy	1	0.168634
									Lush Ice	Fruit	28	4.72175
									Lychee Ice	Fruit	10	1.68634
									Mango	Fruit	4	0.674536
									Mango Banana Ice	Fruit	3	0.505902
									Mango Bomb	Fruit	2	0.337268
									Mango Guava	Fruit	4	0.674536
									Mango Ice	Fruit	6	1.0118
									Mango Peach Watermelon	Fruit	1	0.168634
									Maxi Energy	Beverage	2	0.337268
									Melon Ice	Fruit	6	1.0118
									Mint Lemonade	Beverage	1	0.168634
									Mixed Berries	Fruit	1	0.168634
									Mixed Berry	Fruit	10	1.68634
									Mixed Fruit	Fruit	4	0.674536
									Mojito Lime	Beverage	2	0.337268
									Orange Guava	Fruit	1	0.168634
									Orange Mango Pineapple Ice	Fruit	1	0.168634
									Orange Soda	Beverage	1	0.168634
									Passion Fruit	Fruit	12	2.02361
									Passion Fruit Grape Ice	Fruit	5	0.84317
									Passion Fruit Guava	Fruit	1	0.168634
									Passion Fruit Kiwi Guava	Fruit	1	0.168634
									Passion Fruit Mango	Fruit	8	1.34907
									Passion Fruit Mango Ice	Fruit	2	0.337268
									Passion Fruit Mango Lime	Fruit	3	0.505902
									Passion Fruit Watermelon Juice	Beverage	4	0.674536
									Passionfruit Pomegranate Watermelon	Fruit	1	0.168634
									Peach	Fruit	1	0.168634
									Peach Banana Ice	Fruit	1	0.168634
									Peach Ice	Fruit	16	2.69815
									Peach Pineapple Lime	Fruit	1	0.168634
									Pear Cotton Candy Ice	Candy	1	0.168634
									Pina Colada	Beverage	3	0.505902
									Pineapple	Fruit	2	0.337268
									Pineapple Ice	Fruit	6	1.0118
									Pineapple Juice Ice	Beverage	3	0.505902
									Pineapple Mango	Fruit	1	0.168634
									Pineapple Pear	Fruit	1	0.168634
									Pink Lemon	Fruit	1	0.168634
									Pink Lemonade	Beverage	5	0.84317
									POG Orange Guava	Fruit	1	0.168634
									Rainbow	Other	1	0.168634
									Raspberry Lemon	Fruit	8	1.34907
									Raspberry Lemonade	Beverage	1	0.168634
									Raspberry Mint	Fruit	4	0.674536
									Siberia	Other	2	0.337268
									Strawberry	Fruit	9	1.51771
									Strawberry Banana	Fruit	6	1.0118
									Strawberry Banana Ice	Fruit	1	0.168634
									Strawberry Ice	Fruit	1	0.168634
									Strawberry Kiwi	Fruit	10	1.68634
									Strawberry Kiwi Ice	Fruit	14	2.36088
									Strawberry Lemon Ice	Fruit	2	0.337268
									Strawberry Lush	Fruit	2	0.337268
									Strawberry Raspberry	Fruit	5	0.84317
									Strawberry Watermelon	Fruit	12	2.02361
									Strawberry Watermelon Ice	Fruit	13	2.19224
									Strawberry Watermelon Ice	Fruit	4	0.674536
									Strawnana	Fruit	1	0.168634
									Tangerine Ice	Fruit	1	0.168634
									Tropical Mango	Fruit	1	0.168634
									Unknown	Unknown	5	0.84317
									Very Berry	Fruit	8	1.34907
									Watermelon	Fruit	4	0.674536
									Watermelon Kiwi Fruit Ice	Fruit	1	0.168634
									Watermelon Kiwi Pomegranate	Fruit	1	0.168634
									Watermelon Lush	Fruit	1	0.168634
									Watermelon Mint Ice	Fruit	2	0.337268
									Wild Strawberry	Fruit	1	0.168634

## Sheet: Table S6 + S7. Nicotine
Table S6. Concentration of nicotine, D-9-tetrahydrocannabinol and cannabidiol in mg/mL, detection of benzoic acid and percentage of PG (%) in analysed samples (n=410)										Table S7. Summary of samples with no detectable nicotine from analysed samples (n=410)
Of note: D-9-tetrahydrocannabinol and cannabidiol are the two main bioactive in Cannabis Presence of Benszoic acid confirms that nicotine is present in its salt form and not free base form										List of disposable devices with no nicotine
Code	Sample	Calibration Curve	Nicotine Concentration (mg/mL)	D-9-Tetrahydrocannabinol Concentration (mg/mL)	Cannabidiol Concentration (mg/mL)	Benzoic Acid (D/ND)	PG (%)			Code	Sample	Public or Private	Region
Refillable E-liquids										MOH-235	HQD Cuvie Plus - Blueberry	Public	Western Sydney
SCH-007	Unknown	Set A	2.27 ± 0.07	ND	ND	ND	15			MOH-299	GUNNPOD Normal - Grape	Public	Western Sydney
SCH-029	LUQING E-liquid - Apple	Set A	ND	ND	ND	ND	35			MOH-304	HQD Cuvie Plus - Raspberry Lemonade	Public	Western Sydney
SCH-030	LUQING E-liquid - Red Bull	Set A	ND	ND	ND	ND	30			MOH-324	SMART VAPE Unknown - Wild Strawberry	Public	Western Sydney
Disposable Devices										MOH-336	VVAPE Unknown - Grape	Public	Western Sydney
MOH-211	IGET Bar - Mixed Berry	Set A	41 ± 2	ND	ND	D	25			MOH-559	IGET XXL - Blueberry Ice	Private	Nothern Sydney
MOH-212	IGET Bar - Lush Ice	Set A	44 ± 3	ND	ND	D	35			MOH-649	GUNNPOD Normal - Cola Ice	Private	Nothern Sydney
MOH-213	IGET Bar - Blackberry Ice	Set A	43 ± 2	ND	ND	D	25			MOH-786	IGET Shion - Lychee Ice	Private	Nothern Sydney
MOH-214	Unknown Unknown - Unknown	Set A	56 ± 1	ND	ND	D	20			SCH-022	GUNNPOD Normal - Strawberry Kiwi	Public	Illawarra Shoalhaven
MOH-215	Unknown Unknown - Unknown	Set A	58.1 ± 0.8	ND	ND	D	15			SCH-023	GUNNPOD Normal - Lush Ice	Public	Illawarra Shoalhaven
MOH-216	GUNNPOD Normal - Peach Ice	Set A	51 ± 1	ND	ND	D	35			SCH-034	TRIBAL SPIRIT VAPE Disposable - Pink Lemonade	Public	Illawarra Shoalhaven
MOH-217	IGET XXL - Lush Ice	Set A	52 ± 2	ND	ND	D	35
MOH-218	HQD Cuvie Plus - Blueberry	Set A	47 ± 2	ND	ND	D	45
MOH-219	GUNNPOD Normal - Mango Guava	Set A	44.5 ± 0.8	ND	ND	D	40
MOH-220	IGET Bar - Strawberry Kiwi Ice	Set A	41 ± 1	ND	ND	D	35
MOH-221	GUNNPOD Normal - Blueberry Raspberry	Set A	42.4 ± 0.1	ND	ND	D	35
MOH-222	PUFF BAR Plus - Lush Ice	Set A	21.4 ± 0.8	ND	ND	D	45
MOH-223	IGET King - Mango Bomb	Set A	36.4 ± 0.7	ND	ND	D	25
MOH-224	Unknown Unknown - Unknown	Set A	61 ± 3	ND	ND	D	10
MOH-225	JS VAPE Only Me - Mixed Berries	Set A	31.8 ± 0.8	ND	ND	D	30
MOH-226	PUFF BAR Plus - Apple Ice	Set A	27.4 ± 0.6	ND	ND	D	40
MOH-227	IGET Shion - Grape	Set A	54 ± 2	ND	ND	D	25
MOH-228	IGET XXL - Peach Ice	Set A	49 ± 2	ND	ND	D	30
MOH-229	IGET XXL - Cotton Candy	Set A	49 ± 1	ND	ND	D	30
MOH-230	IGET Shion - Cantaloupe	Set A	48 ± 2	ND	ND	D	30
MOH-231	HQD Cuvie - Bubble Gum	Set A	36 ± 1	ND	ND	D	25
MOH-232	HQD Cuvie - Bubble Gum	Set A	35.1 ± 0.2	ND	ND	D	25
MOH-233	HQD Cuvie - Blueberry	Set A	46 ± 3	ND	ND	D	30
MOH-234	IGET Legend - Strawberry Kiwi Ice	Set A	46 ± 2	ND	ND	D	40
MOH-235	HQD Cuvie Plus - Blueberry	Set A	ND	ND	ND	ND	50
MOH-236	HQD Cuvie Plus - Blueberry Raspberry	Set A	61 ± 3	ND	ND	D	35
MOH-237	HQD Cuvie Plus - Strawberry	Set A	34.6 ± 0.9	ND	ND	D	35
MOH-238	LIO Boom - Lemon Candy Ice	Set A	52 ± 1	ND	ND	D	25
MOH-239	HQD Box - Mango Peach Watermelon	Set A	60.8 ± 0.1	ND	ND	D	35
MOH-240	GUNNPOD Normal - Passionfruit Mango	Set A	48.2 ± 0.3	ND	ND	D	40
MOH-241	IGET XXL - Blackberry Grape Ice	Set A	62 ± 2	ND	ND	D	30
MOH-242	GUNNPOD Normal - Raspberry Mint	Set A	46.9 ± 0.6	ND	ND	D	35
MOH-243	IGET Bar - Lush Ice	Set A	49 ± 1	ND	ND	D	40
MOH-244	IGET Bar - Mixed Berry	Set A	45 ± 1	ND	ND	D	30
MOH-245	IGET Bar - Orange Mango Pineapple Ice	Set A	48.7 ± 0.9	ND	ND	D	30
MOH-246	IGET Bar - Melon Ice	Set A	46 ± 1	ND	ND	D	40
MOH-247	IGET Bar - Mixed Berry	Set A	45 ± 2	ND	ND	D	40
MOH-248	IGET Bar - Strawberry Kiwi Ice	Set A	43 ± 2	ND	ND	D	40
MOH-249	IGET Bar - Cherry Pomegranate	Set A	43.5 ± 0.9	ND	ND	D	40
MOH-250	IGET XXL - B R G Ice	Set A	53 ± 4	ND	ND	D	30
MOH-251	IGET XXL - Passionfruit Mango	Set A	52.9 ± 0.4	ND	ND	D	35
MOH-252	HQD Cuvie Plus - Grapey	Set A	49 ± 2	ND	ND	D	30
MOH-253	FOF Plus - Strawberry	Set A	21.1 ± 0.7	ND	ND	D	35
MOH-254	IGET King - Passion Fruit Grape Ice	Set A	45.4 ± 0.7	ND	ND	D	30
MOH-255	IGET Shion - Blue Razz	Set A	55.8 ± 0.3	ND	ND	D	30
MOH-256	IGET Shion - Cola Ice	Set A	61 ± 1	ND	ND	D	25
MOH-257	IGET Bar - Cherry Blueberry	Set A	45.9 ± 0.4	ND	ND	D	35
MOH-258	IGET Bar - Blackberry Ice	Set A	44 ± 1	ND	ND	D	35
MOH-259	IGET Bar - Blueberry Raspberry	Set A	47 ± 1	ND	ND	D	35
MOH-260	IGET Bar - Lush Ice	Set A	37.8 ± 0.9	ND	ND	D	30
MOH-261	IGET Bar - Blackberry Ice	Set A	44.4 ± 0.1	ND	ND	D	35
MOH-262	IGET Bar - Blueberry Ice	Set A	42 ± 2	ND	ND	D	35
MOH-263	IGET Bar - Strawberry Watermelon Ice	Set A	42.2 ± 0.2	ND	ND	D	40
MOH-264	IGET Bar - Cola Ice	Set A	41 ± 0.6	ND	ND	D	35
MOH-265	IGET Bar - Blackberry Ice	Set A	42.3 ± 0.9	ND	ND	D	35
MOH-266	IGET Bar - Cherry Pomegranate	Set A	45 ± 0.7	ND	ND	D	40
MOH-267	IGET Bar - Double Apple	Set A	47.8 ± 0.5	ND	ND	D	35
MOH-268	IGET Bar - Double Apple	Set A	45.84 ± 0.03	ND	ND	D	35
MOH-269	IGET Bar - Blueberry Raspberry	Set A	43.2 ± 0.2	ND	ND	D	30
MOH-270	IGET Bar - Strawberry Watermelon Ice	Set A	40.5 ± 0.8	ND	ND	D	35
MOH-271	IGET Bar - Melon Ice	Set A	43.6 ± 0.2	ND	ND	D	40
MOH-272	IGET Bar - Cherry Blueberry	Set A	42.8 ± 0.2	ND	ND	D	35
MOH-273	IGET Bar - Mixed Berry	Set A	40.3 ± 0.6	ND	ND	D	25
MOH-274	IGET Bar - Double Apple	Set A	42 ± 1	ND	ND	D	35
MOH-275	IGET Bar - Strawberry Kiwi Ice	Set A	35.9 ± 0.7	ND	ND	D	30
MOH-276	IGET Bar - Cherry Pomegranate	Set A	40.2 ± 0.3	ND	ND	D	35
MOH-277	IGET Bar - Double Apple	Set A	39 ± 1	ND	ND	D	30
MOH-278	IGET Bar - Strawberry Watermelon Ice	Set A	42 ± 1	ND	ND	D	40
MOH-279	IGET Bar - Banana Ice	Set A	44 ± 3	ND	ND	D	35
MOH-280	IGET Bar - Strawberry Kiwi Ice	Set A	42 ± 1	ND	ND	D	40
MOH-281	IGET Bar - Double Apple	Set A	44.2 ± 0.6	ND	ND	D	35
MOH-282	IGET Bar - Blackberry Ice	Set A	37 ± 3	ND	ND	D	35
MOH-283	GUNNPOD Normal - Fruit Monster	Set A	42.3 ± 0.8	ND	ND	D	35
MOH-284	GUNNPOD Normal - Lychee Ice	Set A	36 ± 0.6	ND	ND	D	35
MOH-285	GUNNPOD Normal - Raspberry Mint	Set A	44 ± 1	ND	ND	D	35
MOH-286	GUNNPOD Normal - Honey Push Ice	Set A	47 ± 2	ND	ND	D	35
MOH-287	GUNNPOD Normal - Passion Fruit	Set A	35 ± 2	ND	ND	D	35
MOH-288	GUNNPOD Normal - Fruit Monster	Set A	45 ± 2	ND	ND	D	40
MOH-289	GUNNPOD Normal - Lush Ice	Set A	39 ± 1	ND	ND	D	30
MOH-290	GUNNPOD Normal - Strawberry Lush	Set A	42 ± 2	ND	ND	D	35
MOH-291	GUNNPOD Normal - Strawberry Kiwi	Set A	42 ± 1	ND	ND	D	35
MOH-292	GUNNPOD Normal - Grape	Set A	39 ± 2	ND	ND	D	25
MOH-293	GUNNPOD Normal - Fruit Monster	Set A	42 ± 2	ND	ND	D	40
MOH-294	GUNNPOD Normal - Maxi Energy	Set A	39.1 ± 0.5	ND	ND	D	20
MOH-295	GUNNPOD Normal - Strawberry Kiwi	Set A	41.7 ± 0.6	ND	ND	D	35
MOH-296	GUNNPOD Normal - Banana Papaya	Set A	39 ± 2	ND	ND	D	30
MOH-297	GUNNPOD Normal - Passionfruit Mango	Set A	37 ± 1	ND	ND	D	35
MOH-298	GUNNPOD Normal - Fruit Monster	Set A	47 ± 1	ND	ND	D	40
MOH-299	GUNNPOD Normal - Grape	Set A	ND	ND	ND	ND	30
MOH-300	GUNNPOD Normal - Cola Ice	Set A	47.4 ± 0.2	ND	ND	D	25
MOH-301	GUNNPOD Lite - Passionfruit Mango	Set A	33.8 ± 0.7	ND	ND	D	30
MOH-302	GUNNPOD Lite - Strawberry Kiwi	Set A	34 ± 1	ND	ND	D	30
MOH-303	HQD Cuvie Plus - Mixed Fruit	Set A	47 ± 1	ND	ND	D	35
MOH-304	HQD Cuvie Plus - Raspberry Lemonade	Set A	ND	ND	ND	ND	45
MOH-305	HQD Cuvie Plus - Strawberry	Set A	42.3 ± 0.6	ND	ND	D	35
MOH-306	HQD Cuvie Plus - Grapey	Set A	43 ± 2	ND	ND	D	25
MOH-307	HQD Cuvie Plus - Strawberry Watermelon	Set A	40.4 ± 0.5	ND	ND	D	35
MOH-308	HQD Cuvie Plus - Passion Fruit	Set A	50 ± 2	ND	ND	D	35
MOH-309	HQD Cuvie Plus - Strawberry Watermelon	Set A	43 ± 1	ND	ND	D	35
MOH-310	HQD Cuvie Plus - Passion Fruit	Set A	45.2 ± 0.5	ND	ND	D	30
MOH-311	GUNNPOD Normal - Blackberry Ice	Set A	48 ± 3	ND	ND	D	25
MOH-312	IGET XXL - Blue Razz	Set A	49.1 ± 0.1	ND	ND	D	30
MOH-313	IGET XXL - Lush Ice	Set A	45.6 ± 0.6	ND	ND	D	30
MOH-314	HQD Maxx - Strawberry Banana	Set A	33.5 ± 0.1	ND	ND	D	35
MOH-315	HQD Maxx - Strawberry Watermelon	Set A	43.9 ± 0.8	ND	ND	D	35
MOH-316	HQD Maxx - Strawberry Watermelon	Set A	50.8 ± 0.8	ND	ND	D	30
MOH-317	XVAPE Disposable - Blueberry Ice	Set A	25.6 ± 0.6	ND	ND	D	30
MOH-318	BANG XXL - Blueberry Ice	Set A	38.1 ± 0.4	ND	ND	D	35
MOH-319	HQD Maxx - Ice Cola	Set A	55.4 ± 0.8	ND	ND	D	20
MOH-320	PUFF BAR XXL - Cool Mint	Set A	25.5 ± 0.4	ND	ND	D	35
MOH-321	PUFF BAR XXL - Watermelon Kiwi Fruit Ice	Set A	23 ± 4	ND	ND	D	30
MOH-322	BANG XXL - Blueberry Ice	Set A	25.9 ± 0.2	ND	ND	D	30
MOH-323	HQD Maxx - Black Ice	Set A	55 ± 2	ND	ND	D	35
MOH-324	SMART VAPE Disposable - Wild Strawberry	Set A	ND	ND	ND	ND	45
MOH-325	PUFF BAR Plus - Pineapple Pear	Set A	32 ± 0.7	ND	ND	D	40
MOH-326	PUFF BAR Plus - Peach Ice	Set A	25 ± 1	ND	ND	D	35
MOH-327	PUFF BAR Plus - Apple Ice	Set A	34 ± 2	ND	ND	D	45
MOH-328	IGET Shion - Blue Razz	Set A	63 ± 2	ND	ND	D	35
MOH-329	HQD Maxx - Blue Razz	Set A	61.5 ± 0.8	ND	ND	D	35
MOH-330	HQD Maxx - Black Ice	Set A	58 ± 2	ND	ND	D	35
MOH-331	X-QLUSIVE X-POD - Strawberry Kiwi	Set A	40 ± 1	ND	ND	D	40
MOH-332	IGET Shion - Lush Ice	Set A	57 ± 2	ND	ND	D	30
MOH-333	IGET Shion - Lychee Ice	Set A	53.4 ± 0.7	ND	ND	D	25
MOH-334	IGET Shion - Mango	Set A	49.5 ± 0.6	ND	ND	D	25
MOH-335	IGET Legend - Strawberry Kiwi Ice	Set A	44 ± 3	ND	ND	D	40
MOH-336	VVAPE Disposable - Grape	Set A	ND	ND	ND	ND	45
MOH-337	IGET Shion - Pineapple Ice	Set A	53 ± 1	ND	ND	D	30
MOH-338	HQD Cuvie - Strawberry Banana	Set A	45 ± 2	ND	ND	D	25
MOH-339	HQD Cuvie - Blue Razz	Set A	39 ± 1	ND	ND	25	30
MOH-340	HQD Cuvie - Strawberry	Set A	42.1 ± 0.6	ND	ND	D	35
MOH-341	HQD Cuvie - Blue Razz	Set A	44.6 ± 0.7	ND	ND	D	30
MOH-342	HQD Cuvie - Peach Ice	Set A	55 ± 0.3	ND	ND	D	35
MOH-343	HQD Cuvie - Strawberry Banana	Set A	54 ± 2	ND	ND	D	15
MOH-344	X-QLUSIVE Normal - Mango Ice	Set A	30.9 ± 0.3	ND	ND	D	45
MOH-345	HQD Cuvie - Blueberry	Set A	51 ± 2	ND	ND	D	35
MOH-346	X-QLUSIVE Normal - Lush Ice	Set A	46 ± 2	ND	ND	D	35
MOH-347	HQD Cuvie - Lychee Ice	Set A	40.7 ± 0.6	ND	ND	D	35
MOH-348	HQD Cuvie - Watermelon	Set A	53.4 ± 0.4	ND	ND	D	20
MOH-349	IGET King - Cola Ice	Set A	41.6 ± 0.6	ND	ND	D	15
MOH-350	HQD Cuvie Plus - Blueberry	Set A	51.6 ± 0.9	ND	ND	D	35
MOH-351	IGET Bar - Ice Cream	Set A	42.8 ± 0.9	ND	ND	D	40
MOH-352	X-QLUSIVE Mega - Apple Peach Strawberry	Set A	43.6 ± 0.5	ND	ND	D	35
MOH-353	IGET Bar - Cola Ice	Set A	44 ± 2	ND	ND	D	30
MOH-354	IGET Bar - Double Apple	Set A	42.8 ± 0.7	ND	ND	D	35
MOH-355	IGET Bar - Strawberry Watermelon Ice	Set A	44 ± 1	ND	ND	D	40
MOH-356	IGET Bar - Blackberry Raspberry Lemon	Set A	45.9 ± 0.9	ND	ND	D	35
MOH-357	KANGVAPE Onee Plus - Pear Cotton Candy Ice	Set A	52.4 ± 0.8	ND	ND	D	35
MOH-358	IGET Goat - Fruit Gummy	Set A	51 ± 2	ND	ND	D	35
MOH-359	IGET Bar - Melon Ice	Set A	46.3 ± 0.3	ND	ND	D	45
MOH-360	IGET King - Iced Grape	Set A	52 ± 2	ND	ND	D	30
MOH-361	IGET XXL - Blue Razz	Set A	60 ± 3	ND	ND	D	35
MOH-362	IGET Bar - Ice Cream	Set A	43 ± 1	ND	ND	D	40
MOH-363	IGET Bar - Ice Cream	Set A	45 ± 1	ND	ND	D	40
MOH-548	IGET Bar - Cherry Pomegranate	Set B	32 ± 2	ND	ND	D	35
MOH-549	IGET Bar - Cherry Pomegranate	Set B	30 ± 2	ND	ND	D	35
MOH-550	IGET Bar - Cherry Pomegranate	Set B	27 ± 1	ND	ND	D	35
MOH-551	IGET Bar - Blackberry Raspberry Lemon	Set B	29 ± 1	ND	ND	D	25
MOH-552	IGET Bar - Cherry Blueberry	Set B	33 ± 2	ND	ND	D	30
MOH-553	IGET Bar - Strawberry Watermelon	Set B	26 ± 1	ND	ND	D	30
MOH-554	IGET Bar - Melon Ice	Set B	28.7 ± 0.3	ND	ND	D	30
MOH-555	IGET XXL - Kiwi Ice	Set B	37.9 ± 0.3	ND	ND	D	30
MOH-556	IGET XXL - Passion Fruit Mango	Set B	30.1 ± 0.2	ND	ND	D	25
MOH-557	IGET XXL - Passion Fruit Mango	Set B	33.7 ± 0.5	ND	ND	D	25
MOH-558	IGET XXL - Mango Ice	Set B	29.2 ± 0.3	ND	ND	D	30
MOH-559	IGET XXL - Blueberry Ice	Set B	ND	ND	ND	ND	35
MOH-560	GUNNPOD Normal - Apple Bomb	Set B	33.1 ± 0.3	ND	ND	D	35
MOH-561	HQD Cuvie Plus - Rainbow	Set B	37 ± 2	ND	ND	D	30
MOH-562	IGET Bar - Strawberry Watermelon Ice	Set B	29 ± 1	ND	ND	D	35
MOH-563	IGET Bar - Cola Ice	Set B	34 ± 2	ND	ND	D	30
MOH-564	IGET Bar - Strawberry Watermelon Ice	Set B	31 ± 3	ND	ND	D	35
MOH-565	IGET Bar - Cherry Pomegranate	Set B	32.7 ± 0.9	ND	ND	D	35
MOH-566	IGET Bar - Mixed Berry	Set B	32 ± 3	ND	ND	D	30
MOH-567	IGET Bar - Double Apple	Set B	26 ± 2	ND	ND	D	25
MOH-568	IGET Bar - Banana Ice	Set B	29.9 ± 0.9	ND	ND	D	25
MOH-569	IGET Bar - Double Apple	Set B	30.2 ± 0.7	ND	ND	D	30
MOH-570	IGET Bar - Blackberry Raspberry Lemon	Set B	32.3 ± 0.3	ND	ND	D	25
MOH-571	IGET Bar - Strawberry Raspberry	Set B	28 ± 1	ND	ND	D	25
MOH-572	IGET Bar - Strawberry Kiwi Ice	Set B	28 ± 1	ND	ND	D	30
MOH-573	IGET Bar - Blueberry Raspberry	Set B	28 ± 0.3	ND	ND	D	25
MOH-574	HQD Cuvie - Ice Mango	Set B	34 ± 1	ND	ND	D	20
MOH-575	IGET Bar - Blueberry Ice	Set B	30.5 ± 0.9	ND	ND	D	30
MOH-576	HQD Cuvie - Peach Ice	Set B	38 ± 2	ND	ND	D	25
MOH-577	IGET XXL - Mixed Berry	Set B	35.1 ± 0.9	ND	ND	D	25
MOH-578	IGET Shion - Lush Ice	Set B	34 ± 3	ND	ND	D	25
MOH-579	IGET XXL - Blue Razz	Set B	34.6 ± 0.2	ND	ND	D	25
MOH-580	HQD Cuvie Plus - Strawberry Banana	Set B	28 ± 3	ND	ND	D	30
MOH-581	HQD Cuvie Plus - Kiwi Strawberry	Set B	41 ± 2	ND	ND	D	25
MOH-582	GUNNPOD Normal - Passion Fruit	Set B	27.6 ± 0.7	ND	ND	D	35
MOH-583	IGET XXL - Mixed Berry	Set B	40.9 ± 0.2	ND	ND	D	30
MOH-584	IGET XXL - Kiwi Ice	Set B	45 ± 3	ND	ND	D	35
MOH-585	GUNNPOD Normal - Strawberry Kiwi	Set B	32 ± 1	ND	ND	D	35
MOH-586	IGET XXL - Passion Fruit Mango	Set B	39 ± 4	ND	ND	D	30
MOH-587	HQD Cuvie Plus - Blueberry Lemonade	Set B	39 ± 2	ND	ND	D	30
MOH-588	IGET Shion - Pineapple Ice	Set B	39 ± 1	ND	ND	D	30
MOH-589	IGET King - Passion Fruit Grape Ice	Set B	26 ± 2	ND	ND	D	25
MOH-590	IGET King - Blackberry Ice	Set B	29 ± 3	ND	ND	D	25
MOH-592	HQD Cuvie - Ice Mango	Set B	47.5 ± 0.5	ND	ND	D	25
MOH-593	HQD Cuvie - Lush Ice	Set B	36 ± 2	ND	ND	D	25
MOH-595	VAPORLAX Mate - Energy Drink	Set B	38 ± 1	ND	ND	D	40
MOH-596	HQD Cuvie - Energy Drink	Set B	38 ± 2	ND	ND	D	15
MOH-597	HQD Cuvie - Ice Mango	Set B	38.5 ± 0.8	ND	ND	D	25
MOH-598	HQD Cuvie - Orange Soda	Set B	45 ± 2	ND	ND	D	10
MOH-599	IGET Shion - Mango	Set B	42 ± 2	ND	ND	D	20
MOH-600	IGET Shion - Passion Fruit	Set B	47 ± 2	ND	ND	D	30
MOH-601	IGET Shion - Blueberry Ice	Set B	48 ± 3	ND	ND	D	20
MOH-603	HQD Cuvie - Strawberry	Set B	40 ± 3	ND	ND	D	20
MOH-604	IGET Shion - Passion Fruit	Set B	40 ± 2	ND	ND	D	25
MOH-605	IGET Shion - Peach Ice	Set B	40.2 ± 0.7	ND	ND	D	30
MOH-606	IGET Shion - Lychee Ice	Set B	45 ± 1	ND	ND	D	20
MOH-607	IGET Shion - Very Berry	Set B	43 ± 2	ND	ND	D	25
MOH-608	IGET Shion - Lush Ice	Set B	36 ± 1	ND	ND	D	30
MOH-609	IGET Shion - Passion Fruit	Set B	38 ± 2	ND	ND	D	25
MOH-610	IGET Shion - Banana Ice	Set B	39 ± 3	ND	ND	D	25
MOH-611	IGET Shion - Pineapple Ice	Set B	41 ± 2	ND	ND	D	25
MOH-612	IGET Shion - Cantaloupe	Set B	45 ± 1	ND	ND	D	25
MOH-613	IGET Shion - Cool Mint	Set B	37 ± 2	ND	ND	D	15
MOH-614	HQD Cuvie Plus - Energy Drink	Set B	37 ± 2	ND	ND	D	25
MOH-615	IGET XXL - Cherry Pomegranate	Set B	38.2 ± 0.9	ND	ND	D	35
MOH-616	IGET Shion - Lychee Ice	Set B	40.4 ± 0.8	ND	ND	D	25
MOH-617	IGET Shion - Peach Ice	Set B	43 ± 2	ND	ND	D	30
MOH-618	IGET Shion - Grape	Set B	44 ± 1	ND	ND	D	25
MOH-619	IGET Shion - Blueberry Ice	Set B	38.2 ± 0.7	ND	ND	D	25
MOH-620	IGET Shion - Grape	Set B	42.5 ± 0.8	ND	ND	D	20
MOH-621	IGET Shion - Lush Ice	Set B	37.8 ± 0.6	ND	ND	D	30
MOH-622	IGET Shion - Very Berry	Set B	41.7 ± 0.2	ND	ND	D	25
MOH-623	IGET Shion - Lush Ice	Set B	43 ± 2	ND	ND	D	30
MOH-624	IGET Shion - Passion Fruit	Set B	39 ± 4	ND	ND	D	25
MOH-625	HQD Cuvie - Grapey	Set B	39 ± 1	ND	ND	D	20
MOH-626	HQD Cuvie - Watermelon	Set B	48 ± 2	ND	ND	D	10
MOH-627	HQD Cuvie - Ice Mango	Set B	41 ± 1	ND	ND	D	25
MOH-628	HQD Cuvie - Guava Ice	Set B	30 ± 0.7	ND	ND	D	25
MOH-629	IGET Shion - Grape	Set B	46 ± 2	ND	ND	D	20
MOH-630	IGET Bar - Cola Ice	Set B	32 ± 1	ND	ND	D	30
MOH-631	IGET Bar - Blackberry Raspberry Lemon	Set B	29 ± 1	ND	ND	D	25
MOH-632	IGET Bar - Strawberry Lemon Ice	Set B	29.1 ± 0.8	ND	ND	D	25
MOH-633	IGET Bar - Cherry Blueberry	Set B	30 ± 2	ND	ND	D	30
MOH-634	IGET Bar - Strawberry Watermelon Ice	Set B	29 ± 2	ND	ND	D	35
MOH-635	IGET Bar - Strawberry Watermelon Ice	Set B	32 ± 1	ND	ND	D	35
MOH-636	IGET Bar - Strawberry Watermelon Ice	Set B	31 ± 0.9	ND	ND	D	35
MOH-637	IGET Bar - Cherry Pomegranate	Set B	30 ± 1	ND	ND	D	35
MOH-638	IGET Bar - Mango Ice	Set B	27.6 ± 0.8	ND	ND	D	35
MOH-639	IGET Bar - Cherry Blueberry	Set B	30.1 ± 0.9	ND	ND	D	30
MOH-640	IGET Bar - Cherry Blueberry	Set B	28.6 ± 0.5	ND	ND	D	30
MOH-641	IGET Bar - Mango Ice	Set B	30 ± 3	ND	ND	D	35
MOH-642	IGET Bar - Blackberry Ice	Set B	32.4 ± 0.6	ND	ND	D	35
MOH-643	IGET Bar - Double Apple	Set B	32 ± 2	ND	ND	D	30
MOH-644	GUNNPOD G-Shot - Kiwi Crush	Set B	37 ± 1	ND	ND	D	35
MOH-645	IGET Legend - Watermelon Kiwi Pomegranate	Set B	31 ± 2	ND	ND	D	35
MOH-646	IGET Mega - Blackberry Ice	Set B	30.8 ± 0.6	ND	ND	D	30
MOH-647	IGET Mega - Strawberry Kiwi Ice	Set B	26 ± 1	ND	ND	D	30
MOH-648	GUNNPOD Normal - Cola Ice	Set B	40 ± 2	ND	ND	D	30
MOH-649	GUNNPOD Normal - Cola Ice	Set B	ND	ND	ND	ND	30
MOH-650	IGET Legend - Passion Fruit Mango Ice	Set B	28 ± 2	ND	ND	D	30
MOH-651	IGET King - Passion Fruit Grape Ice	Set B	28 ± 2	ND	ND	D	25
MOH-652	IGET GOAT - Blackberry Raspberry Ice	Set B	30.6 ± 0.5	ND	ND	D	25
MOH-653	IGET Legend - Passion Fruit Mango Ice	Set B	31.2 ± 0.4	ND	ND	D	30
MOH-654	GUNNPOD Normal - Cola Ice	Set B	37 ± 1	ND	ND	D	25
MOH-655	IGET Bar - Passion Fruit Mango Lime	Set B	35 ± 1	ND	ND	D	30
MOH-656	IGET XXL - Cherry Pomegranate	Set B	28 ± 0.3	ND	ND	D	35
MOH-657	IGET XXL - Cherry Pomegranate	Set B	28.9 ± 0.9	ND	ND	D	30
MOH-658	IGET XXL - Passionfruit Pomegranate Watermelon	Set B	32.2 ± 0.4	ND	ND	D	25
MOH-659	IGET XXL - Cherry Ice	Set B	28.6 ± 0.5	ND	ND	D	30
MOH-660	IGET XXL - Kiwi Ice	Set B	43.1 ± 0.4	ND	ND	D	30
MOH-661	IGET XXL - Double Apple	Set B	32.6 ± 0.9	ND	ND	D	30
MOH-662	HQD Cuvie Plus - Blueberry Lemonade	Set B	50 ± 1	ND	ND	D	25
MOH-663	HQD Cuvie Plus - Bubblewater	Set B	40.5 ± 0.7	ND	ND	D	30
MOH-664	IGET XXL - Cherry Ice	Set B	33 ± 3	ND	ND	D	30
MOH-665	IGET King - Blueberry Raspberry Ice	Set B	26 ± 1	ND	ND	D	20
MOH-666	IVAPEMAN Idol - Mixed Fruit	Set B	32.5 ± 0.8	ND	ND	D	35
MOH-667	IGET Shion - Classic Tobacco	Set B	35.3 ± 0.8	ND	ND	D	20
MOH-668	IGET XXL - Raspberry Lemon	Set B	38 ± 2	ND	ND	D	30
MOH-669	IGET XXL - Strawberry Banana Ice	Set B	43 ± 1	ND	ND	D	30
MOH-670	IVAPEMAN Idol - Strawberry Lush	Set B	37.5 ± 0.8	ND	ND	D	45
MOH-671	HQD Box - Kiwi Strawberry Ice	Set B	33 ± 1	ND	ND	D	40
MOH-672	IGET XXL - Double Apple	Set B	36.3 ± 0.7	ND	ND	D	35
MOH-673	IGET Legend - Strawberry Watermelon	Set B	32.8 ± 0.7	ND	ND	D	35
MOH-674	IGET XXL - Double Apple	Set B	39.3 ± 0.4	ND	ND	D	30
MOH-675	HQD King - Lush Ice	Set B	44 ± 0.1	ND	ND	D	30
MOH-677	HQD Cuvie Plus - Apple Crush	Set B	40 ± 1	ND	ND	D	30
MOH-678	IGET XXL - Mixed Berry	Set B	38.4 ± 0.8	ND	ND	D	35
MOH-679	IGET Mega - Strawberry Kiwi Ice	Set B	28.8 ± 0.9	ND	ND	D	30
MOH-680	IGET XXL - Pink Lemonade	Set B	41.8 ± 0.1	ND	ND	D	35
MOH-681	GUNNPOD Normal - Lush Ice	Set B	32.13 ± 0.07	ND	ND	D	35
MOH-682	IGET Legend - Mango Banana Ice	Set B	35 ± 1	ND	ND	D	35
MOH-683	IGET King - Passion Fruit Grape Ice	Set B	25.6 ± 0.6	ND	ND	D	25
MOH-684	IGET XXL - Cherry Ice	Set B	35.6 ± 0.2	ND	ND	D	35
MOH-685	HQD Cuvie Plus - Kiwi Pomegranate	Set B	45 ± 2	ND	ND	D	30
MOH-686	HQD Cuvie Plus - Blueberry	Set B	48.2 ± 0.8	ND	ND	D	35
MOH-687	HQD Cuvie - Blue Razz	Set B	34 ± 2	ND	ND	D	25
MOH-688	IGET Mega - Blackberry Ice	Set B	32 ± 2	ND	ND	D	35
MOH-689	IGET XXL - Cherry Ice	Set B	33.1 ± 0.5	ND	ND	D	35
MOH-690	IGET XXL - Strawberry Watermelon	Set B	31 ± 1	ND	ND	D	35
MOH-691	IGET XXL - Peach Ice	Set B	36.9 ± 0.8	ND	ND	D	35
MOH-693	IGET Legend - Grape Ice	Set B	37.1 ± 0.2	ND	ND	D	35
MOH-694	IGET XXL - Raspberry Lemon	Set B	31.1 ± 0.8	ND	ND	D	30
MOH-695	IGET Shion - Grape	Set B	51 ± 2	ND	ND	D	25
MOH-697	IGET XXL - Blackberry Ice	Set B	36.91 ± 0.09	ND	ND	D	30
MOH-698	IGET XXL - Grape	Set B	38 ± 2	ND	ND	D	30
MOH-699	HQD Cuvie Plus - Strawberry Watermelon	Set B	33.9 ± 0.9	ND	ND	D	35
MOH-700	IGET King - Passion Fruit Grape Ice	Set B	32 ± 1	ND	ND	D	25
MOH-701	IGET Bar - Cherry Blueberry	Set B	30 ± 1	ND	ND	D	30
MOH-702	IGET Shion - Passion Fruit	Set B	40 ± 2	ND	ND	D	25
MOH-703	IGET Bar - Cherry Blueberry	Set B	35 ± 2	ND	ND	D	30
MOH-704	IGET XXL - Mojito Lime	Set B	42 ± 2	ND	ND	D	30
MOH-705	IGET XXL - Peach Ice	Set B	37 ± 1	ND	ND	D	30
MOH-707	IGET XXL - Blackberry Ice	Set B	36 ± 1	ND	ND	D	30
MOH-708	IGET XXL - Blackberry Ice	Set B	38 ± 4	ND	ND	D	30
MOH-709	IGET XXL - Kiwi Ice	Set B	34.3 ± 0.5	ND	ND	D	30
MOH-711	IGET XXL - Raspberry Lemon	Set B	37.8 ± 0.9	ND	ND	D	30
MOH-712	IGET XXL - Raspberry Lemon	Set B	36 ± 0.7	ND	ND	D	30
MOH-713	HQD Cuvie Plus - Strawberry Watermelon	Set B	34 ± 0.6	ND	ND	D	30
MOH-714	IGET XXL - Blue Razz	Set B	34.1 ± 0.8	ND	ND	D	30
MOH-715	HQD Cuvie Plus Grapey	Set B	42.9 ± 0.9	ND	ND	D	20
MOH-716	HQD Cuvie Plus - Pink Lemon	Set B	42 ± 1	ND	ND	D	20
MOH-717	GUNNPOD Normal - Strawberry Kiwi	Set B	33 ± 2	ND	ND	D	35
MOH-727	HQD Cuvie - Ice Mango	Set B	38.2 ± 0.9	ND	ND	D	20
MOH-728	HQD Cuvie - Peach Ice	Set B	45 ± 2	ND	ND	D	30
MOH-739	HQD Box - Frozen Watermelon Raspberry	Set B	32 ± 1	ND	ND	D	35
MOH-745	IGET Bar - Cola Ice	Set B	34 ± 1	ND	ND	D	30
MOH-752	GUNNPOD Normal - Mango Guava	Set B	32 ± 2	ND	ND	D	35
MOH-775	IGET XXL - Raspberry Lemon	Set B	31.4 ± 0.9	ND	ND	D	30
MOH-786	IGET Shion - Lychee Ice	Set B	ND	ND	ND	ND	35
SCH-001	HQD Cuvie - Strawberry	Set A	53.6 ± 0.5	ND	ND	D	30
SCH-002	IGET Shion - Blueberry Ice	Set B	39.5 ± 0.6	ND	ND	D	25
SCH-003	IGET Shion - Apple	Set A	58 ± 2	ND	ND	D	25
SCH-004	PUFF BAR Plus - Pina Colada	Set A	31 ± 2	ND	ND	D	45
SCH-005	PUFF BAR Plus - Choco Milk	Set A	26.7 ± 0.3	ND	ND	D	35
SCH-006	PUFF BAR Plus - Grape	Set A	16.5 ± 0.4	ND	ND	D	30
SCH-008	HQD Cuvie Plus - Grapey	Set A	43 ± 1	ND	ND	D	40
SCH-009	IGET XXL - Pineapple Juice Ice	Set A	54.2 ± 0.7	ND	ND	D	30
SCH-010	IGET Shion - Grape	Set A	56.7 ± 0.8	ND	ND	D	30
SCH-011	IGET Shion - Mango	Set A	45 ± 0.7	ND	ND	D	25
SCH-012	IGET Bar - Banana Ice	Set A	49 ± 2	ND	ND	D	35
SCH-013	IGET Bar - Strawberry Kiwi Ice	Set A	43 ± 3	ND	ND	D	50
SCH-014	X-QLUSIVE X-POD - Blueberry Ice	Set A	31.1 ± 0.4	ND	ND	D	40
SCH-015	X-QLUSIVE X-POD - Blackberry Ice	Set A	26.2 ± 0.9	ND	ND	D	25
SCH-016	HQD Cuvie Plus - Blueberry	Set A	50 ± 1	ND	ND	D	35
SCH-017	HQD Cuvie Plus - Kiwi Pomegranate	Set A	50.3 ± 0.7	ND	ND	D	30
SCH-018	IGET Shion - Passion Fruit	Set A	48 ± 1	ND	ND	D	30
SCH-019	GUNNPOD Normal - Banana Papaya	Set A	47 ± 2	ND	ND	D	35
SCH-020	GUNNPOD Normal - Mixed Berry	Set A	44 ± 2	ND	ND	D	30
SCH-021	GUNNPOD Normal - Pineapple	Set A	43.5 ± 0.8	ND	ND	D	40
SCH-022	GUNNPOD Normal - Strawberry Kiwi	Set A	ND	ND	ND	ND	50
SCH-023	GUNNPOD Normal - Lush Ice	Set A	ND	ND	ND	ND	45
SCH-024	GUNNPOD Normal - Cola Ice	Set A	51 ± 2	ND	ND	D	30
SCH-025	IGET Legend - Mango Banana Ice	Set A	41.8 ± 0.7	ND	ND	D	40
SCH-026	IGET XXL - Pink Lemonade	Set A	52 ± 3	ND	ND	D	30
SCH-027	PUFF BAR Plus - Pina Colada	Set A	18.1 ± 0.9	ND	ND	D	35
SCH-028	HQD Cuvie - Siberia	Set A	44 ± 1	ND	ND	D	30
SCH-031	IGET Shion - Pineapple Ice	Set A	50 ± 1	ND	ND	D	30
SCH-032	Zefir Disposable - Peach	Set A	28 ± 1	ND	ND	D	30
SCH-033	PUFF BAR Plus - Guava Ice	Set A	25.2 ± 0.9	ND	ND	D	35
SCH-034	TRIBAL SPIRIT VAPE Disposable - Pink Lemonade	Set A	ND	ND	ND	ND	40
SCH-035	HQD Cuvie Plus - Black Ice	Set A	48 ± 2	ND	ND	D	35
SCH-036	SOLO X Disposable - Mango Guava	Set A	33.6 ± 0.5	ND	ND	D	40
SCH-037	IGET XXL - Cotton Candy	Set A	47.1 ± 0.6	ND	ND	D	35
SCH-038	IGET Shion - Pineapple Ice	Set A	47.9 ± 0.9	ND	ND	D	30
SCH-039	HQD Cuvie - Peach Ice	Set B	18 ± 1	ND	ND	ND	30
SCH-040	HQD Cuvie Plus - Lush Ice	Set A	37 ± 2	ND	ND	D	40
SCH-041	BANG XXL - Blueberry Ice	Set A	49 ± 2	ND	ND	D	20
SCH-042	HQD Cuvie - Blueberry	Set A	47 ± 0.7	ND	ND	D	35
SCH-043	E-PUFF Disposable - Strawberry	Set A	37 ± 1	ND	ND	D	30
SCH-044	PUFF BAR XXL - Grape	Set A	34 ± 1	ND	ND	D	35
SCH-045	POSH Plus - Unknown	Set A	52 ± 0.7	ND	ND	D	30
SCH-046	IGET XXL - Mint Lemonade	Set A	44.9 ± 0.4	ND	ND	D	30
SCH-047	IGET Shion - Very Berry	Set A	52 ± 1	ND	ND	D	30
SCH-049	HQD Cuvie Plus - POG Orange Guava	Set A	39.6 ± 0.3	ND	ND	D	35
SCH-050	HQD Cuvie - Siberia	Set A	41 ± 2	ND	ND	D	30
SCH-051	PUFF BAR Plus - Tangerine Ice	Set A	25.1 ± 0.2	ND	ND	D	25
SCH-052	HQD King - Energy Drink	Set A	44 ± 1	ND	ND	D	25
SCH-053	HQD Box - Tropical Mango	Set A	49.3 ± 0.2	ND	ND	D	40
SCH-054	IGET Bar - Strawberry Kiwi Ice	Set A	44 ± 2	ND	ND	D	45
SCH-055	IGET Bar - Melon Ice	Set A	46 ± 1	ND	ND	D	45
SCH-056	IGET Bar - Mango Ice	Set A	43 ± 1	ND	ND	D	40
SCH-057	GUNNPOD Meta - Fruit Monster	Set A	36.6 ± 0.9	ND	ND	D	50
SCH-058	GUNNPOD Normal - Blueberry Raspberry	Set A	39 ± 2	ND	ND	D	40
SCH-059	GUNNPOD Normal - Blueberry Ice	Set A	41 ± 0.4	ND	ND	D	40
SCH-060	MHK - Grape	Set A	38.1 ± 0.6	ND	ND	D	35
SCH-061	GUNNPOD Normal - Banana Papaya	Set A	42.8 ± 0.2	ND	ND	D	35
SCH-062	GUNNPOD Normal - Maxi Energy	Set A	40 ± 2	ND	ND	D	25
SCH-063	GUNNPOD Normal - Blueberry Ice	Set A	42 ± 3	ND	ND	D	40
SCH-064	IGET Bar - Grape Ice	Set A	48.3 ± 0.9	ND	ND	D	35
SCH-065	PUFF BAR Plus - Pina Colada	Set A	38.3 ± 0.4	ND	ND	D	40
SCH-066	IGET Shion - Mixed Fruit	Set A	50.4 ± 0.3	ND	ND	D	35
SCH-067	IGET XXL - Passion Fruit Mango	Set A	50 ± 2	ND	ND	D	35
SCH-068	PUFF BAR Plus - Banana Ice	Set A	34.1 ± 0.8	ND	ND	D	55
SCH-069	IGET Shion - Lush Ice	Set A	49.3 ± 0.7	ND	ND	D	35
SCH-070	PUFF BAR Plus - Pink Lemonade	Set A	41 ± 1	ND	ND	D	35
SCH-071	IGET Shion - Strawberry	Set A	50.2 ± 0.7	ND	ND	D	30
SCH-072	IGET Max - Lush Ice	Set A	46 ± 1	ND	ND	D	40
SCH-073	IGET Max - Unknown	Set A	39.2 ± 0.3	ND	ND	D	30
SCH-074	IGET King - Double Apple	Set A	37.9 ± 0.6	ND	ND	D	30
SCH-075	GUNNPOD Normal - Cola Ice	Set A	23.2 ± 0.8	ND	ND	D	25
SCH-076	GUNNPOD Normal - Strawberry Kiwi	Set A	36.7 ± 0.5	ND	ND	D	35
SCH-077	IGET Super - Double Apple	Set A	54.3 ± 0.8	ND	ND	D	35
SCH-078	IGET Shion - Flavour Burst	Set A	49 ± 2	ND	ND	D	30
SCH-079	IGET Legend - Peach Pineapple Lime	Set A	44 ± 1	ND	ND	D	40
SCH-080	IGET Bar - Cherry Pomegranate	Set A	44 ± 1	ND	ND	D	40
SCH-198	IGET Bar - Strawberry Lemon Ice	Set B	35 ± 2	ND	ND	D	35
SCH-199	IGET Bar - Strawberry Kiwi Ice	Set B	37 ± 2	ND	ND	D	40
SCH-200	IGET Bar - Passion Fruit Watermelon Juice	Set B	38 ± 1	ND	ND	D	40
SCH-201	IGET Bar - Passion Fruit Watermelon Juice	Set B	36 ± 2	ND	ND	D	40
SCH-202	IGET Bar - Blackberry Ice	Set B	37 ± 2	ND	ND	D	40
SCH-203	IGET Bar - Passion Fruit Kiwi Guava	Set B	37.5 ± 0.8	ND	ND	D	40
SCH-204	IGET Bar - Passion Fruit Mango Lime	Set B	36 ± 3	ND	ND	D	30
SCH-205	IGET Bar - Watermelon Mint Ice	Set B	40 ± 1	ND	ND	D	40
SCH-206	IGET Bar - Strawberry Watermelon Ice	Set B	39 ± 1	ND	ND	D	40

## Sheet: Table S8. Flavours and Coolants
Table S8. Concentration of coolants and flavouring chemicals, detection of five flavouring chemicals not quantified in analysed samples (n=410)
			Coolants		Flavours
Code	Sample	Calibration Curve	WS-23 Concentration (mg/mL)	WS-3 Concentration (mg/mL)	Valeraldehyde Concentration (mg/mL)	Butanoic acid Concentration (mg/mL)	Ethyl butanoate Concentration (mg/mL)	Furfural Concentration (mg/mL)	Cis-3-hexene-1-ol Concentration (mg/mL)	Isoamyl acetate Concentration (mg/mL)	Ethyl Hexanoate Concentration (mg/mL)	3-Methyl-1,2-cyclopentanedione Concentration (mg/mL)	Benzyl Alcohol Concentration (mg/mL)	2-Acetylpyridine Concentration (mg/mL)	Guaiacol Concentration (mg/mL)	Iso-amyl isovalerate Concentration (mg/mL)	Maltol Concentration (mg/mL)	p-Dimethoxybenzene Concentration (mg/mL)	Diethyl Succinate Concentration (mg/mL)	Menthol Concentration (mg/mL)	Ethyl Maltol Concentration (mg/mL)	1,2-Diacetin Concentration (mg/mL)	p-Anisaldehyde Concentration (mg/mL)	Sulfurol Concentration (mg/mL)	p-Anisyl Alcohol Concentration (mg/mL)	1,3-Diacetin Concentration (mg/mL)	1-Methylnaphtalene Concentration (mg/mL)	Piperonal Concentration (mg/mL)	4-Acetylanisole Concentration (mg/mL)	g-Nonalactone Concentration (mg/mL)	Methyl Cinnamate Concentration (mg/mL)	Vanillin Concentration (mg/mL)	Ethyl Vanillin Concentration (mg/mL)	g-Decalactone Concentration (mg/mL)	Veratraldehyde Concentration (mg/mL)	d-Decalactone Concentration (mg/mL)	g-Undecalactone Concentration (mg/mL)	Benzyl Benzoate Concentration (mg/mL)	Raspberry ketone (D/ND)	Triethyl citrate (D/ND)	Ethyl-3-methyl-3-phenylglycidate (D/ND)	Triacetin (D/ND)	Allyl cyclohexanepropionate (D/ND)
Refillable E-liquids
SCH-007	Unknown	Set A	<LOQ	ND	ND	ND	ND	ND	ND	ND	ND	ND	ND	ND	ND	ND	ND	ND	ND	ND	ND	ND	ND	ND	ND	ND	ND	ND	ND	ND	ND	<LOQ	ND	ND	ND	ND	ND	ND	ND	ND	ND	ND	ND
SCH-029	LUQING E-liquid - Apple	Set A	ND	ND	ND	ND	ND	ND	ND	ND	ND	ND	ND	ND	ND	ND	ND	ND	ND	ND	ND	ND	ND	ND	ND	0.13 ± 0.01	ND	ND	ND	ND	ND	ND	<LOQ	ND	ND	ND	ND	ND	ND	ND	ND	ND	ND
SCH-030	LUQING E-liquid - Red Bull	Set A	ND	ND	ND	ND	ND	ND	ND	ND	ND	ND	ND	ND	ND	ND	ND	ND	ND	ND	ND	ND	ND	ND	ND	ND	ND	ND	ND	ND	ND	ND	ND	ND	ND	ND	ND	ND	ND	ND	ND	ND	ND
Disposable Devices
MOH-211	IGET Bar - Mixed Berry	Set A	17.8 ± 0.9	ND	ND	<LOQ	ND	ND	0.34 ± 0.02	ND	ND	ND	0.45 ± 0.03	ND	ND	ND	ND	ND	ND	0.47 ± 0.01	<LOQ	9.2 ± 0.4	ND	ND	ND	73.1 ± 0.4	ND	ND	ND	ND	<LOQ	ND	ND	ND	ND	ND	<LOQ	ND	D	ND	ND	ND	ND
MOH-212	IGET Bar - Lush Ice	Set A	24 ± 2	ND	ND	ND	ND	ND	<LOQ	ND	ND	ND	<LOQ	ND	ND	ND	ND	ND	ND	0.61 ± 0.08	ND	<LOQ	ND	ND	ND	0.28 ± 0.02	ND	ND	ND	ND	<LOQ	ND	ND	<LOQ	ND	ND	ND	0.3 ± 0.02	ND	ND	ND	ND	ND
MOH-213	IGET Bar - Blackberry Ice	Set A	22 ± 1	ND	ND	ND	ND	ND	0.35 ± 0.03	ND	ND	ND	<LOQ	ND	ND	ND	ND	ND	ND	0.71 ± 0.05	ND	5.1 ± 0.3	ND	ND	ND	37.5 ± 0.3	ND	ND	ND	ND	<LOQ	<LOQ	ND	ND	ND	ND	0.22 ± 0.01	ND	D	ND	D	ND	ND
MOH-214	Unknown Unknown - Unknown	Set A	0.278 ± 0.006	ND	ND	ND	ND	ND	ND	ND	ND	ND	ND	ND	ND	ND	ND	ND	ND	ND	<LOQ	ND	ND	ND	ND	ND	ND	ND	ND	5.9 ± 0.3	ND	ND	ND	<LOQ	ND	<LOQ	0.67 ± 0.02	ND	ND	ND	ND	ND	ND
MOH-215	Unknown Unknown - Unknown	Set A	<LOQ	ND	ND	ND	ND	ND	ND	ND	ND	ND	ND	ND	ND	ND	ND	ND	ND	ND	4.83 ± 0.06	ND	ND	ND	ND	ND	ND	ND	ND	6.1 ± 0.5	ND	ND	ND	ND	ND	ND	ND	ND	ND	ND	ND	ND	ND
MOH-216	GUNNPOD Normal - Peach Ice	Set A	16.2 ± 0.3	ND	ND	ND	ND	ND	<LOQ	ND	ND	ND	0.85 ± 0.05	ND	ND	ND	ND	ND	ND	ND	ND	ND	ND	ND	ND	ND	ND	ND	ND	ND	ND	ND	ND	0.42 ± 0.03	ND	<LOQ	0.74 ± 0.05	ND	ND	ND	ND	ND	ND
MOH-217	IGET XXL - Lush Ice	Set A	29.5 ± 0.9	ND	ND	ND	ND	ND	<LOQ	ND	ND	ND	ND	ND	ND	ND	ND	ND	ND	ND	<LOQ	ND	ND	ND	ND	ND	ND	ND	ND	4.8 ± 0.4	<LOQ	<LOQ	ND	ND	ND	ND	<LOQ	0.6 ± 0.03	ND	ND	ND	ND	ND
MOH-218	HQD Cuvie Plus - Blueberry	Set A	13.8 ± 0.3	ND	ND	ND	ND	ND	<LOQ	ND	ND	ND	<LOQ	ND	ND	ND	<LOQ	ND	ND	ND	ND	ND	ND	ND	ND	ND	ND	ND	ND	ND	ND	<LOQ	ND	ND	ND	ND	ND	ND	D	ND	ND	ND	ND
MOH-219	GUNNPOD Normal - Mango Guava	Set A	16.6 ± 0.3	ND	ND	ND	ND	ND	<LOQ	ND	ND	ND	ND	ND	ND	ND	<LOQ	ND	ND	ND	<LOQ	0.77 ± 0.03	ND	ND	ND	3.4 ± 0.1	ND	ND	ND	ND	<LOQ	ND	ND	0.52 ± 0.01	ND	ND	ND	ND	ND	ND	ND	ND	ND
MOH-220	IGET Bar - Strawberry Kiwi Ice	Set A	21.5 ± 0.8	ND	ND	ND	ND	ND	0.61 ± 0.03	ND	ND	ND	0.71 ± 0.04	ND	ND	ND	ND	ND	ND	0.65 ± 0.01	<LOQ	ND	ND	ND	ND	ND	ND	ND	ND	ND	0.097 ± 0.005	ND	ND	<LOQ	ND	ND	<LOQ	ND	ND	ND	ND	ND	ND
MOH-221	GUNNPOD Normal - Blueberry Raspberry	Set A	10.4 ± 0.1	ND	ND	ND	ND	ND	0.208 ± 0.009	ND	ND	ND	1.41 ± 0.02	ND	ND	ND	<LOQ	ND	ND	ND	ND	0.613 ± 0.002	ND	ND	ND	2.5 ± 0.04	ND	ND	ND	ND	<LOQ	1.01 ± 0.03	ND	ND	ND	ND	ND	ND	D	ND	ND	ND	ND
MOH-222	PUFF BAR Plus - Lush Ice	Set A	19.2 ± 0.7	ND	ND	ND	ND	ND	ND	ND	ND	ND	ND	ND	ND	ND	ND	ND	ND	ND	<LOQ	ND	ND	ND	ND	ND	ND	ND	ND	ND	ND	ND	ND	ND	ND	ND	ND	ND	ND	ND	ND	ND	ND
MOH-223	IGET King - Mango Bomb	Set A	18.3 ± 0.4	ND	ND	ND	ND	ND	<LOQ	ND	ND	ND	<LOQ	ND	ND	ND	ND	ND	<LOQ	ND	<LOQ	1.3 ± 0.04	ND	ND	ND	4.09 ± 0.07	ND	ND	ND	ND	ND	ND	ND	<LOQ	ND	ND	ND	ND	ND	ND	ND	ND	ND
MOH-224	Unknown Unknown - Unknown	Set A	<LOQ	ND	ND	ND	ND	ND	ND	ND	ND	ND	ND	ND	ND	ND	ND	ND	ND	ND	<LOQ	6 ± 0.4	ND	ND	ND	4.2 ± 0.2	ND	ND	ND	5.9 ± 0.1	ND	ND	ND	ND	ND	ND	ND	ND	ND	ND	ND	ND	ND
MOH-225	JS VAPE Only Me - Mixed Berries	Set A	5.6 ± 0.2	ND	ND	ND	ND	ND	ND	ND	ND	ND	ND	ND	ND	ND	ND	ND	ND	ND	ND	2.8 ± 0.1	ND	ND	ND	7 ± 0.1	ND	ND	ND	ND	<LOQ	<LOQ	ND	<LOQ	ND	ND	ND	ND	ND	ND	ND	ND	ND
MOH-226	PUFF BAR Plus - Apple Ice	Set A	15 ± 0.2	ND	ND	ND	ND	ND	ND	ND	ND	ND	ND	ND	ND	ND	ND	ND	ND	ND	ND	ND	ND	ND	ND	ND	ND	ND	ND	ND	ND	ND	ND	ND	ND	ND	ND	ND	ND	ND	ND	ND	ND
MOH-227	IGET Shion - Grape	Set A	10 ± 0.5	ND	ND	ND	ND	ND	ND	ND	ND	ND	ND	ND	ND	ND	ND	ND	ND	ND	3.9 ± 0.2	ND	ND	ND	ND	ND	ND	ND	ND	4.4 ± 0.1	ND	ND	ND	ND	ND	ND	ND	ND	ND	ND	ND	ND	ND
MOH-228	IGET XXL - Peach Ice	Set A	16.5 ± 0.6	ND	ND	ND	ND	ND	ND	ND	ND	ND	<LOQ	ND	ND	ND	ND	ND	ND	ND	ND	ND	ND	ND	ND	ND	ND	ND	ND	4 ± 0.2	ND	ND	ND	<LOQ	ND	ND	0.3 ± 0.01	ND	ND	ND	ND	ND	ND
MOH-229	IGET XXL - Cotton Candy	Set A	15.3 ± 0.5	ND	ND	ND	ND	ND	ND	ND	ND	ND	0.89 ± 0.03	ND	ND	ND	ND	ND	ND	ND	ND	ND	ND	ND	ND	ND	ND	ND	ND	ND	ND	4.9 ± 0.1	0.7 ± 0.02	ND	ND	ND	ND	ND	ND	ND	ND	ND	ND
MOH-230	IGET Shion - Cantaloupe	Set A	12.2 ± 0.5	ND	ND	ND	ND	ND	ND	ND	ND	ND	ND	ND	ND	ND	ND	ND	ND	ND	ND	ND	ND	ND	ND	ND	ND	ND	ND	4 ± 0.3	ND	ND	ND	ND	ND	ND	ND	ND	ND	ND	ND	ND	ND
MOH-231	HQD Cuvie - Bubble Gum	Set A	1.57 ± 0.08	ND	ND	ND	ND	ND	ND	ND	ND	ND	ND	ND	ND	ND	ND	ND	ND	ND	<LOQ	ND	ND	ND	ND	<LOQ	ND	ND	ND	ND	ND	2.4 ± 0.1	0.62 ± 0.03	<LOQ	ND	ND	ND	ND	ND	ND	ND	ND	ND
MOH-232	HQD Cuvie - Bubble Gum	Set A	1.55 ± 0.02	ND	ND	ND	ND	ND	ND	ND	ND	ND	ND	ND	ND	ND	ND	ND	ND	ND	<LOQ	ND	ND	ND	ND	<LOQ	ND	ND	ND	ND	ND	2.34 ± 0.03	0.615 ± 0.009	<LOQ	ND	ND	ND	ND	ND	ND	ND	ND	ND
MOH-233	HQD Cuvie - Blueberry	Set A	10.4 ± 0.5	ND	ND	ND	ND	ND	ND	ND	ND	ND	ND	ND	ND	ND	ND	ND	ND	ND	ND	ND	ND	ND	ND	ND	ND	ND	ND	ND	ND	<LOQ	ND	ND	ND	ND	ND	ND	ND	ND	ND	ND	ND
MOH-234	IGET Legend - Strawberry Kiwi Ice	Set A	22.2 ± 0.9	ND	ND	ND	ND	ND	0.421 ± 0.005	ND	ND	ND	0.7 ± 0.01	ND	ND	ND	ND	ND	ND	ND	<LOQ	ND	ND	ND	ND	ND	ND	ND	ND	ND	0.122 ± 0.005	ND	ND	<LOQ	ND	ND	<LOQ	ND	ND	ND	ND	ND	ND
MOH-235	HQD Cuvie Plus - Blueberry	Set A	22.3 ± 0.8	ND	ND	ND	ND	ND	<LOQ	ND	ND	ND	0.48 ± 0.02	ND	ND	ND	ND	ND	ND	1.12 ± 0.04	ND	ND	ND	ND	ND	ND	ND	ND	ND	ND	ND	0.95 ± 0.03	ND	ND	ND	ND	ND	ND	ND	ND	ND	ND	ND
MOH-236	HQD Cuvie Plus - Blueberry Raspberry	Set A	22.3 ± 0.8	ND	ND	ND	ND	ND	ND	ND	ND	ND	<LOQ	ND	ND	ND	ND	ND	ND	0.69 ± 0.03	ND	5.8 ± 0.2	ND	ND	ND	7.4 ± 0.2	ND	ND	ND	ND	ND	1.9 ± 0.1	ND	ND	ND	ND	ND	ND	D	D	ND	ND	ND
MOH-237	HQD Cuvie Plus - Strawberry	Set A	27.3 ± 0.6	ND	ND	ND	ND	ND	ND	ND	ND	ND	ND	ND	ND	ND	ND	ND	ND	ND	<LOQ	ND	ND	ND	ND	ND	ND	ND	ND	ND	0.12 ± 0.01	ND	ND	0.668 ± 0.003	ND	ND	0.12 ± 0.002	ND	ND	ND	ND	ND	ND
MOH-238	LIO Boom - Lemon Candy Ice	Set A	13.8 ± 0.3	ND	ND	ND	ND	ND	ND	ND	ND	<LOQ	<LOQ	ND	ND	ND	ND	ND	ND	ND	<LOQ	4 ± 0.08	ND	ND	ND	8.8 ± 0.2	ND	ND	ND	ND	ND	ND	ND	ND	ND	ND	ND	ND	ND	ND	ND	ND	ND
MOH-239	HQD Box - Mango Peach Watermelon	Set A	25.5 ± 0.3	ND	ND	ND	ND	ND	0.298 ± 0.004	<LOQ	ND	ND	ND	ND	ND	ND	ND	ND	<LOQ	ND	ND	0.243 ± 0.003	ND	ND	ND	1.24 ± 0.02	ND	ND	ND	5.2 ± 0.1	ND	<LOQ	ND	<LOQ	ND	ND	0.223 ± 0.007	0.48 ± 0.01	ND	D	ND	ND	ND
MOH-240	GUNNPOD Normal - Passionfruit Mango	Set A	17.8 ± 0.3	ND	ND	ND	ND	ND	0.2 ± 0.01	ND	ND	ND	<LOQ	ND	ND	ND	ND	ND	ND	ND	ND	0.72 ± 0.01	ND	ND	ND	4 ± 0.1	ND	ND	ND	ND	ND	ND	ND	<LOQ	ND	ND	ND	ND	ND	D	ND	ND	ND
MOH-241	IGET XXL - Blackberry Grape Ice	Set A	26.2 ± 0.7	ND	ND	ND	ND	ND	1 ± 0.03	ND	ND	ND	<LOQ	ND	ND	ND	ND	ND	ND	0.71 ± 0.01	4.8 ± 0.2	4.04 ± 0.06	ND	ND	ND	19.8 ± 0.8	ND	ND	ND	5.7 ± 0.4	ND	ND	ND	ND	ND	ND	0.206 ± 0.006	ND	ND	ND	D	ND	ND
MOH-242	GUNNPOD Normal - Raspberry Mint	Set A	18.7 ± 0.3	ND	ND	ND	ND	ND	0.3 ± 0.01	ND	ND	ND	6.8 ± 0.1	ND	ND	ND	ND	ND	ND	1.65 ± 0.02	<LOQ	1.577 ± 0.005	ND	ND	ND	4.62 ± 0.06	ND	ND	ND	ND	ND	1.48 ± 0.02	2.06 ± 0.04	ND	ND	ND	ND	ND	ND	ND	ND	ND	ND
MOH-243	IGET Bar - Lush Ice	Set A	28.9 ± 0.8	ND	ND	ND	<LOQ	ND	0.1901 ± 0.0003	0.46 ± 0.01	ND	ND	<LOQ	ND	ND	ND	ND	ND	ND	0.86 ± 0.02	ND	<LOQ	ND	ND	ND	0.39 ± 0.02	ND	ND	ND	ND	<LOQ	<LOQ	ND	<LOQ	ND	ND	ND	0.65 ± 0.03	ND	ND	ND	ND	ND
MOH-244	IGET Bar - Mixed Berry	Set A	21.1 ± 0.4	ND	ND	<LOQ	ND	ND	0.6 ± 0.04	ND	ND	ND	0.51 ± 0.02	ND	ND	ND	ND	ND	ND	0.65 ± 0.03	<LOQ	15.4 ± 0.4	ND	ND	ND	78 ± 3	ND	ND	ND	ND	<LOQ	ND	ND	ND	ND	ND	<LOQ	ND	D	ND	ND	ND	ND
MOH-245	IGET Bar - Orange Mango Pineapple Ice	Set A	23.5 ± 0.3	ND	ND	ND	ND	ND	<LOQ	ND	ND	ND	<LOQ	ND	ND	ND	ND	ND	ND	0.68 ± 0.02	2.18 ± 0.04	ND	ND	ND	ND	ND	ND	ND	ND	ND	ND	ND	ND	ND	ND	ND	ND	ND	ND	ND	ND	ND	ND
MOH-246	IGET Bar - Melon Ice	Set A	22.1 ± 0.7	ND	ND	ND	ND	ND	ND	ND	ND	ND	<LOQ	ND	ND	ND	ND	ND	ND	0.43 ± 0.02	ND	ND	ND	ND	ND	<LOQ	ND	ND	ND	ND	ND	ND	ND	ND	ND	ND	ND	ND	ND	ND	ND	ND	ND
MOH-247	IGET Bar - Mixed Berry	Set A	23.6 ± 0.7	ND	ND	ND	ND	ND	0.46 ± 0.03	ND	ND	ND	0.75 ± 0.02	ND	ND	ND	ND	ND	ND	0.65 ± 0.02	ND	ND	ND	ND	ND	ND	ND	ND	ND	ND	0.29 ± 0.01	<LOQ	ND	<LOQ	ND	ND	0.3 ± 0.02	ND	ND	ND	D	ND	ND
MOH-248	IGET Bar - Strawberry Kiwi Ice	Set A	21 ± 1	ND	ND	ND	ND	ND	0.37 ± 0.01	ND	ND	ND	0.74 ± 0.05	ND	ND	ND	ND	ND	ND	0.4 ± 0.02	<LOQ	ND	ND	ND	ND	ND	ND	ND	ND	ND	<LOQ	ND	ND	<LOQ	ND	ND	<LOQ	ND	ND	ND	ND	ND	ND
MOH-249	IGET Bar - Cherry Pomegranate	Set A	19.7 ± 0.4	ND	ND	ND	ND	ND	<LOQ	ND	ND	ND	ND	ND	ND	ND	ND	ND	ND	ND	ND	ND	ND	ND	ND	ND	ND	ND	ND	ND	ND	ND	ND	ND	ND	ND	ND	ND	ND	ND	ND	ND	ND
MOH-250	IGET XXL - B R G Ice	Set A	20 ± 1	1.6 ± 0.1	ND	ND	ND	ND	<LOQ	ND	ND	ND	<LOQ	ND	ND	ND	ND	ND	ND	<LOQ	2.2 ± 0.2	7.2 ± 0.5	ND	ND	ND	9.4 ± 0.5	ND	ND	ND	ND	ND	ND	ND	ND	ND	ND	ND	ND	D	ND	ND	ND	ND
MOH-251	IGET XXL - Passionfruit Mango	Set A	20.7 ± 0.1	1.4 ± 0.02	ND	ND	ND	ND	ND	ND	ND	ND	ND	ND	ND	ND	ND	ND	<LOQ	ND	<LOQ	1.135 ± 0.003	ND	ND	ND	2.14 ± 0.02	ND	ND	ND	ND	ND	ND	ND	<LOQ	ND	ND	ND	ND	ND	D	ND	ND	ND
MOH-252	HQD Cuvie Plus - Grapey	Set A	15.2 ± 0.5	ND	ND	1.03 ± 0.05	ND	ND	<LOQ	ND	ND	ND	ND	ND	ND	ND	ND	ND	ND	ND	13.5 ± 0.8	ND	ND	ND	ND	ND	ND	ND	ND	ND	ND	ND	ND	ND	ND	ND	ND	ND	ND	ND	ND	ND	ND
MOH-253	FOF Plus - Strawberry	Set A	14.5 ± 0.3	ND	ND	ND	ND	ND	ND	ND	ND	ND	ND	ND	ND	ND	ND	ND	ND	ND	ND	ND	ND	ND	ND	<LOQ	ND	ND	ND	ND	ND	ND	ND	ND	ND	ND	ND	ND	ND	ND	ND	ND	ND
MOH-254	IGET King - Passion Fruit Grape Ice	Set A	23.9 ± 0.4	ND	ND	ND	ND	ND	0.3 ± 0.02	ND	ND	ND	ND	ND	ND	ND	ND	ND	ND	0.77 ± 0.04	4.09 ± 0.08	ND	ND	ND	ND	<LOQ	ND	ND	ND	ND	ND	ND	ND	ND	ND	ND	ND	ND	ND	ND	ND	ND	ND
MOH-255	IGET Shion - Blue Razz	Set A	12.4 ± 0.2	0.71 ± 0.01	ND	ND	ND	ND	ND	ND	ND	ND	<LOQ	ND	ND	ND	ND	ND	ND	ND	ND	17 ± 1	ND	ND	ND	27 ± 3	ND	ND	ND	ND	ND	ND	ND	ND	ND	ND	ND	ND	D	ND	ND	ND	ND
MOH-256	IGET Shion - Cola Ice	Set A	14.6 ± 0.3	ND	ND	ND	ND	ND	ND	ND	ND	ND	ND	ND	ND	ND	ND	ND	ND	ND	ND	ND	ND	ND	ND	ND	ND	ND	ND	ND	ND	1.72 ± 0.03	ND	ND	ND	ND	ND	ND	ND	ND	ND	ND	ND
MOH-257	IGET Bar - Cherry Blueberry	Set A	21 ± 0.1	ND	ND	ND	ND	ND	0.195 ± 0.003	ND	ND	ND	<LOQ	ND	ND	ND	ND	ND	ND	ND	ND	2.1 ± 0.05	0.67 ± 0.02	ND	ND	9 ± 1	ND	<LOQ	ND	ND	ND	2.77 ± 0.02	ND	ND	ND	ND	ND	ND	D	ND	ND	ND	ND
MOH-258	IGET Bar - Blackberry Ice	Set A	21.3 ± 0.3	ND	ND	ND	ND	ND	0.196 ± 0.004	ND	ND	ND	<LOQ	ND	ND	ND	ND	ND	ND	0.4 ± 0.02	ND	5.5 ± 0.1	ND	ND	ND	33 ± 1	ND	ND	ND	ND	ND	<LOQ	ND	ND	ND	ND	0.152 ± 0.008	ND	D	ND	D	ND	ND
MOH-259	IGET Bar - Blueberry Raspberry	Set A	22 ± 0.5	ND	ND	ND	ND	ND	0.396 ± 0.007	ND	ND	ND	0.78 ± 0.02	ND	ND	ND	ND	ND	ND	0.47 ± 0.01	ND	23 ± 1	ND	ND	ND	101 ± 3	ND	ND	ND	ND	<LOQ	ND	ND	ND	ND	ND	<LOQ	ND	D	ND	ND	ND	ND
MOH-260	IGET Bar - Lush Ice	Set A	14.2 ± 0.1	ND	ND	ND	ND	ND	ND	ND	ND	ND	<LOQ	ND	ND	ND	ND	ND	ND	ND	ND	<LOQ	ND	ND	ND	0.21 ± 0.01	ND	ND	ND	ND	ND	ND	ND	ND	ND	ND	ND	<LOQ	ND	ND	ND	ND	ND
MOH-261	IGET Bar - Blackberry Ice	Set A	18.8 ± 0.1	ND	ND	ND	ND	ND	0.19 ± 0.01	ND	ND	ND	<LOQ	ND	ND	ND	ND	ND	ND	<LOQ	ND	5.17 ± 0.05	ND	ND	ND	29 ± 2	ND	ND	ND	ND	ND	<LOQ	ND	ND	ND	ND	<LOQ	ND	D	ND	D	ND	ND
MOH-262	IGET Bar - Blueberry Ice	Set A	17.7 ± 0.7	ND	ND	ND	ND	ND	<LOQ	ND	ND	ND	<LOQ	ND	ND	ND	ND	ND	ND	<LOQ	ND	2.9 ± 0.1	ND	ND	ND	12 ± 1	ND	ND	ND	ND	ND	1.21 ± 0.05	ND	ND	ND	ND	ND	ND	D	ND	ND	ND	ND
MOH-263	IGET Bar - Strawberry Watermelon Ice	Set A	19.3 ± 0.2	ND	ND	ND	ND	ND	0.212 ± 0.002	ND	ND	ND	0.599 ± 0.008	ND	ND	ND	ND	ND	ND	<LOQ	ND	ND	ND	ND	ND	ND	ND	ND	ND	ND	0.114 ± 0.006	<LOQ	ND	<LOQ	ND	ND	0.134 ± 0.004	ND	ND	ND	D	ND	ND
MOH-264	IGET Bar - Cola Ice	Set A	17.7 ± 0.4	ND	ND	ND	ND	ND	ND	ND	ND	ND	ND	ND	ND	ND	ND	ND	ND	ND	ND	0.84 ± 0.02	ND	ND	ND	3.5 ± 0.08	ND	ND	ND	ND	ND	ND	ND	ND	ND	ND	ND	ND	ND	ND	ND	ND	ND
MOH-265	IGET Bar - Blackberry Ice	Set A	19.7 ± 0.3	ND	ND	ND	ND	ND	0.199 ± 0.001	ND	ND	ND	<LOQ	ND	ND	ND	ND	ND	ND	0.41 ± 0.02	ND	4.98 ± 0.03	ND	ND	ND	28.8 ± 0.9	ND	ND	ND	ND	ND	<LOQ	ND	ND	ND	ND	0.133 ± 0.001	ND	D	ND	D	ND	ND
MOH-266	IGET Bar - Cherry Pomegranate	Set A	22.3 ± 0.5	ND	ND	ND	ND	ND	0.208 ± 0.005	ND	ND	ND	ND	ND	ND	ND	ND	ND	ND	ND	ND	ND	ND	ND	ND	ND	ND	ND	ND	ND	ND	ND	ND	ND	ND	ND	ND	ND	ND	ND	ND	ND	ND
MOH-267	IGET Bar - Double Apple	Set A	22 ± 0.3	ND	ND	ND	ND	ND	0.4 ± 0.01	ND	ND	ND	<LOQ	ND	ND	ND	ND	ND	ND	0.421 ± 0.006	ND	ND	ND	ND	ND	ND	ND	ND	ND	ND	ND	ND	ND	ND	ND	ND	ND	ND	ND	D	ND	ND	ND
MOH-268	IGET Bar - Double Apple	Set A	20.7 ± 0.2	ND	ND	ND	ND	ND	0.262 ± 0.007	ND	ND	ND	<LOQ	ND	ND	ND	ND	ND	ND	<LOQ	ND	ND	ND	ND	ND	<LOQ	ND	ND	ND	ND	ND	ND	ND	ND	ND	ND	ND	ND	ND	D	ND	ND	ND
MOH-269	IGET Bar - Blueberry Raspberry	Set A	20.8 ± 0.3	ND	ND	ND	ND	ND	0.39 ± 0.02	ND	ND	ND	0.745 ± 0.009	ND	ND	ND	ND	ND	ND	0.46 ± 0.01	ND	22.9 ± 0.5	ND	ND	ND	101 ± 4	ND	ND	ND	ND	<LOQ	ND	ND	ND	ND	ND	<LOQ	ND	D	ND	ND	ND	ND
MOH-270	IGET Bar - Strawberry Watermelon Ice	Set A	18.4 ± 0.3	ND	ND	ND	ND	ND	<LOQ	ND	ND	ND	0.51 ± 0.03	ND	ND	ND	ND	ND	ND	<LOQ	ND	ND	ND	ND	ND	ND	ND	ND	ND	ND	0.101 ± 0.006	ND	ND	<LOQ	ND	ND	0.136 ± 0.007	ND	ND	ND	D	ND	ND
MOH-271	IGET Bar - Melon Ice	Set A	21.4 ± 0.5	ND	ND	ND	ND	ND	ND	ND	ND	ND	<LOQ	ND	ND	ND	ND	ND	ND	0.43 ± 0.04	ND	ND	ND	ND	ND	ND	ND	ND	ND	ND	ND	ND	ND	ND	ND	ND	ND	ND	ND	ND	ND	ND	ND
MOH-272	IGET Bar - Cherry Blueberry	Set A	19.1 ± 0.2	ND	ND	ND	ND	ND	0.191 ± 0.006	ND	ND	ND	<LOQ	ND	ND	ND	ND	ND	ND	ND	ND	2.19 ± 0.04	0.61 ± 0.03	ND	ND	9.2 ± 0.5	ND	<LOQ	ND	ND	ND	2.56 ± 0.07	ND	ND	ND	ND	ND	ND	D	ND	ND	ND	ND
MOH-273	IGET Bar - Mixed Berry	Set A	17.3 ± 0.2	ND	ND	<LOQ	ND	ND	0.24 ± 0.02	ND	ND	ND	0.41 ± 0.01	ND	ND	ND	ND	ND	ND	<LOQ	<LOQ	9.1 ± 0.09	ND	ND	ND	63 ± 3	ND	ND	ND	ND	<LOQ	ND	ND	ND	ND	ND	<LOQ	ND	D	ND	ND	ND	ND
MOH-274	IGET Bar - Double Apple	Set A	20.9 ± 0.5	ND	ND	ND	ND	ND	0.294 ± 0.005	ND	ND	ND	<LOQ	ND	ND	ND	ND	ND	ND	<LOQ	ND	ND	ND	ND	ND	ND	ND	ND	ND	ND	ND	ND	ND	ND	ND	ND	ND	ND	ND	D	ND	ND	ND
MOH-275	IGET Bar - Strawberry Kiwi Ice	Set A	16.7 ± 0.2	ND	ND	ND	ND	ND	0.19 ± 0.006	ND	ND	ND	0.56 ± 0.03	ND	ND	ND	ND	ND	ND	<LOQ	ND	ND	ND	ND	ND	ND	ND	ND	ND	ND	<LOQ	ND	ND	<LOQ	ND	ND	ND	ND	ND	ND	ND	ND	ND
MOH-276	IGET Bar - Cherry Pomegranate	Set A	19.2 ± 0.2	ND	ND	ND	ND	ND	0.171 ± 0.004	ND	ND	ND	ND	ND	ND	ND	ND	ND	ND	ND	ND	ND	ND	ND	ND	ND	ND	ND	ND	ND	ND	ND	ND	ND	ND	ND	ND	ND	ND	ND	ND	ND	ND
MOH-277	IGET Bar - Double Apple	Set A	19 ± 0.7	ND	ND	ND	ND	ND	0.27 ± 0.02	ND	ND	ND	<LOQ	ND	ND	ND	ND	ND	ND	<LOQ	ND	ND	ND	ND	ND	<LOQ	ND	ND	ND	ND	ND	ND	ND	ND	ND	ND	ND	ND	ND	D	ND	ND	ND
MOH-278	IGET Bar - Strawberry Watermelon Ice	Set A	21 ± 1	ND	ND	ND	ND	ND	0.348 ± 0.004	ND	ND	ND	0.65 ± 0.03	ND	ND	ND	ND	ND	ND	0.459 ± 0.007	ND	ND	ND	ND	ND	ND	ND	ND	ND	ND	0.18 ± 0.008	ND	ND	<LOQ	ND	ND	0.1835 ± 0.0004	ND	ND	ND	D	ND	ND
MOH-279	IGET Bar - Banana Ice	Set A	19 ± 1	ND	ND	ND	ND	ND	ND	ND	ND	ND	ND	ND	ND	ND	ND	ND	ND	<LOQ	ND	ND	ND	ND	ND	ND	ND	ND	ND	ND	ND	<LOQ	ND	ND	ND	ND	ND	ND	ND	ND	ND	ND	ND
MOH-280	IGET Bar - Strawberry Kiwi Ice	Set A	20.3 ± 0.7	ND	ND	ND	ND	ND	0.26 ± 0.01	ND	ND	ND	0.64 ± 0.03	ND	ND	ND	ND	ND	ND	<LOQ	<LOQ	ND	ND	ND	ND	ND	ND	ND	ND	ND	<LOQ	ND	ND	<LOQ	ND	ND	ND	ND	ND	ND	ND	ND	ND
MOH-281	IGET Bar - Double Apple	Set A	18.7 ± 0.5	ND	ND	ND	ND	ND	0.193 ± 0.007	ND	ND	ND	<LOQ	ND	ND	ND	ND	ND	ND	<LOQ	ND	ND	ND	ND	ND	ND	ND	ND	ND	ND	ND	ND	ND	ND	ND	ND	ND	ND	ND	D	ND	ND	ND
MOH-282	IGET Bar - Blackberry Ice	Set A	17 ± 1	ND	ND	ND	ND	ND	<LOQ	ND	ND	ND	<LOQ	ND	ND	ND	ND	ND	ND	<LOQ	ND	6.9 ± 0.5	ND	ND	ND	23.3 ± 0.3	ND	ND	ND	ND	ND	ND	ND	ND	ND	ND	<LOQ	ND	D	ND	D	ND	ND
MOH-283	GUNNPOD Normal - Fruit Monster	Set A	14.6 ± 0.2	<LOQ	ND	ND	ND	ND	<LOQ	ND	ND	ND	ND	ND	ND	ND	ND	ND	ND	ND	2.06 ± 0.07	ND	ND	ND	ND	ND	ND	ND	ND	ND	0.103 ± 0.004	1.66 ± 0.05	<LOQ	0.48 ± 0.01	ND	ND	<LOQ	ND	ND	ND	ND	ND	ND
MOH-284	GUNNPOD Normal - Lychee Ice	Set A	17.4 ± 0.3	ND	ND	ND	ND	ND	ND	ND	ND	ND	ND	ND	ND	ND	ND	ND	ND	ND	<LOQ	ND	ND	ND	ND	ND	ND	ND	ND	ND	ND	ND	ND	ND	ND	ND	ND	ND	ND	ND	ND	ND	ND
MOH-285	GUNNPOD Normal - Raspberry Mint	Set A	16.4 ± 0.3	ND	ND	ND	ND	ND	<LOQ	ND	ND	ND	5.7 ± 0.1	ND	ND	ND	ND	ND	ND	1.07 ± 0.04	<LOQ	1.48 ± 0.05	ND	ND	ND	4.35 ± 0.08	ND	ND	ND	ND	ND	1.39 ± 0.04	1.98 ± 0.03	ND	ND	ND	ND	ND	ND	ND	ND	ND	ND
MOH-286	GUNNPOD Normal - Honey Push Ice	Set A	18.9 ± 0.8	ND	ND	ND	ND	ND	0.54 ± 0.02	ND	ND	ND	<LOQ	ND	ND	ND	ND	ND	ND	ND	<LOQ	ND	ND	ND	ND	<LOQ	ND	ND	ND	ND	0.13 ± 0.006	<LOQ	ND	<LOQ	ND	ND	ND	ND	ND	ND	ND	ND	ND
MOH-287	GUNNPOD Normal - Passion Fruit	Set A	14.5 ± 0.7	ND	ND	ND	ND	ND	ND	ND	ND	ND	ND	ND	ND	ND	ND	ND	ND	ND	ND	ND	ND	ND	ND	ND	ND	ND	ND	ND	ND	ND	ND	ND	ND	ND	ND	ND	ND	ND	ND	ND	ND
MOH-288	GUNNPOD Normal - Fruit Monster	Set A	17.2 ± 0.5	0.599 ± 0.009	ND	ND	ND	ND	0.27 ± 0.004	ND	ND	ND	ND	ND	ND	ND	ND	ND	ND	ND	5.3 ± 0.2	ND	ND	ND	ND	ND	ND	ND	ND	ND	0.178 ± 0.004	2.02 ± 0.09	<LOQ	0.74 ± 0.03	ND	ND	0.192 ± 0.004	ND	ND	ND	ND	ND	ND
MOH-289	GUNNPOD Normal - Lush Ice	Set A	15.7 ± 0.4	ND	ND	ND	ND	ND	ND	ND	ND	ND	ND	ND	ND	ND	ND	ND	ND	<LOQ	ND	<LOQ	ND	ND	ND	0.1326 ± 0.0005	ND	ND	ND	ND	ND	ND	ND	ND	ND	ND	ND	<LOQ	ND	ND	ND	ND	ND
MOH-290	GUNNPOD Normal - Strawberry Lush	Set A	16.8 ± 0.7	ND	ND	ND	ND	ND	0.262 ± 0.006	ND	ND	ND	<LOQ	ND	ND	ND	ND	ND	ND	ND	<LOQ	ND	ND	ND	ND	ND	ND	ND	ND	ND	0.101 ± 0.002	ND	ND	0.46 ± 0.02	ND	ND	<LOQ	ND	ND	ND	ND	ND	ND
MOH-291	GUNNPOD Normal - Strawberry Kiwi	Set A	14.7 ± 0.5	ND	ND	ND	ND	ND	0.22 ± 0.009	ND	ND	ND	<LOQ	ND	ND	ND	ND	ND	ND	ND	<LOQ	ND	ND	ND	ND	ND	ND	ND	ND	ND	<LOQ	ND	ND	<LOQ	ND	ND	<LOQ	ND	ND	ND	ND	ND	ND
MOH-292	GUNNPOD Normal - Grape	Set A	11.7 ± 0.5	0.71 ± 0.02	ND	<LOQ	ND	ND	ND	ND	ND	ND	ND	ND	ND	ND	ND	ND	ND	ND	4.5 ± 0.4	ND	ND	ND	ND	ND	ND	ND	ND	ND	ND	ND	ND	ND	ND	ND	ND	ND	ND	ND	ND	ND	ND
MOH-293	GUNNPOD Normal - Fruit Monster	Set A	11 ± 9	0.56 ± 0.03	ND	ND	ND	ND	<LOQ	ND	ND	ND	ND	ND	ND	ND	ND	ND	ND	ND	4.1 ± 0.3	ND	ND	ND	ND	ND	ND	ND	ND	ND	0.16 ± 0.01	1.9 ± 0.1	<LOQ	0.72 ± 0.04	ND	ND	0.17 ± 0.01	ND	ND	ND	ND	ND	ND
MOH-294	GUNNPOD Normal - Maxi Energy	Set A	14.86 ± 0.02	ND	ND	<LOQ	ND	ND	ND	ND	ND	ND	0.459 ± 0.005	ND	ND	ND	ND	ND	<LOQ	ND	<LOQ	0.16 ± 0.004	ND	ND	ND	0.26 ± 0.01	ND	ND	ND	ND	<LOQ	2.414 ± 0.005	1.52 ± 0.02	ND	ND	ND	ND	ND	D	ND	ND	D	ND
MOH-295	GUNNPOD Normal - Strawberry Kiwi	Set A	13.6 ± 0.2	ND	ND	ND	ND	ND	<LOQ	ND	ND	ND	<LOQ	ND	ND	ND	ND	ND	ND	ND	<LOQ	ND	ND	ND	ND	ND	ND	ND	ND	ND	<LOQ	ND	ND	<LOQ	ND	ND	ND	ND	ND	ND	ND	ND	ND
MOH-296	GUNNPOD Normal - Banana Papaya	Set A	13.2 ± 0.7	1.43 ± 0.08	ND	ND	ND	ND	ND	ND	ND	ND	ND	ND	ND	ND	ND	ND	ND	ND	ND	ND	ND	ND	ND	ND	ND	ND	ND	ND	ND	1.14 ± 0.08	<LOQ	ND	ND	ND	ND	ND	ND	ND	ND	ND	ND
MOH-297	GUNNPOD Normal - Passionfruit Mango	Set A	13 ± 0.3	ND	ND	ND	ND	ND	ND	ND	ND	ND	<LOQ	ND	ND	ND	ND	ND	ND	ND	ND	0.9 ± 0.03	ND	ND	ND	1.22 ± 0.02	ND	ND	ND	ND	ND	ND	ND	<LOQ	ND	ND	ND	ND	ND	D	ND	ND	ND
MOH-298	GUNNPOD Normal - Fruit Monster	Set A	18.6 ± 0.4	0.48 ± 0.01	ND	ND	ND	ND	0.39 ± 0.02	ND	ND	ND	ND	ND	ND	ND	ND	ND	ND	ND	3.8 ± 0.2	ND	ND	ND	ND	<LOQ	ND	ND	ND	ND	0.22 ± 0.003	2 ± 0.06	<LOQ	0.84 ± 0.02	ND	ND	0.217 ± 0.005	ND	ND	ND	ND	ND	ND
MOH-299	GUNNPOD Normal - Grape	Set A	18.8 ± 0.2	1.83 ± 0.02	ND	1.78 ± 0.05	ND	ND	0.75 ± 0.01	ND	ND	ND	ND	ND	ND	ND	ND	ND	ND	ND	18.1 ± 0.4	ND	ND	ND	ND	ND	ND	ND	ND	ND	ND	ND	ND	ND	ND	ND	ND	ND	ND	ND	ND	ND	ND
MOH-300	GUNNPOD Normal - Cola Ice	Set A	24.1 ± 0.3	ND	ND	ND	ND	ND	ND	ND	ND	ND	ND	ND	ND	ND	ND	ND	ND	ND	ND	ND	ND	ND	ND	ND	ND	ND	ND	ND	ND	ND	ND	ND	ND	ND	ND	ND	ND	ND	ND	ND	ND
MOH-301	GUNNPOD Lite - Passionfruit Mango	Set A	12.1 ± 0.4	ND	ND	ND	ND	ND	ND	ND	ND	ND	ND	ND	ND	ND	ND	ND	ND	ND	ND	0.81 ± 0.02	ND	ND	ND	1.92 ± 0.02	ND	ND	ND	ND	ND	ND	ND	<LOQ	ND	ND	ND	ND	ND	D	ND	ND	ND
MOH-302	GUNNPOD Lite - Strawberry Kiwi	Set A	12.4 ± 0.2	ND	ND	ND	ND	ND	ND	ND	ND	ND	<LOQ	ND	ND	ND	ND	ND	ND	ND	<LOQ	ND	ND	ND	ND	ND	ND	ND	ND	ND	<LOQ	ND	ND	<LOQ	ND	ND	<LOQ	ND	ND	ND	ND	ND	ND
MOH-303	HQD Cuvie Plus - Mixed Fruit	Set A	7.8 ± 0.3	ND	ND	ND	ND	ND	ND	ND	ND	ND	ND	ND	ND	ND	ND	ND	ND	ND	ND	ND	ND	ND	ND	ND	ND	ND	ND	ND	ND	ND	ND	ND	ND	ND	ND	ND	ND	ND	ND	ND	ND
MOH-304	HQD Cuvie Plus - Raspberry Lemonade	Set A	19.7 ± 0.6	ND	ND	ND	ND	ND	<LOQ	ND	ND	ND	<LOQ	ND	ND	ND	ND	ND	ND	1.08 ± 0.05	ND	1.38 ± 0.05	ND	ND	ND	38 ± 2	ND	ND	ND	ND	ND	<LOQ	<LOQ	ND	ND	ND	<LOQ	ND	ND	D	ND	ND	ND
MOH-305	HQD Cuvie Plus - Strawberry	Set A	4.93 ± 0.06	ND	ND	ND	ND	ND	ND	ND	ND	ND	<LOQ	ND	ND	ND	ND	ND	ND	<LOQ	<LOQ	1.45 ± 0.04	ND	ND	ND	3.17 ± 0.05	ND	ND	ND	ND	<LOQ	ND	ND	0.396 ± 0.005	ND	ND	<LOQ	ND	ND	ND	ND	ND	ND
MOH-306	HQD Cuvie Plus - Grapey	Set A	13.3 ± 0.5	ND	ND	<LOQ	ND	ND	<LOQ	ND	ND	ND	ND	ND	ND	ND	ND	ND	ND	ND	10.7 ± 0.4	ND	ND	ND	ND	ND	ND	ND	ND	ND	ND	ND	ND	ND	ND	ND	ND	ND	ND	ND	ND	ND	ND
MOH-307	HQD Cuvie Plus - Strawberry Watermelon	Set A	20.5 ± 0.4	ND	ND	ND	ND	ND	0.177 ± 0.005	ND	ND	ND	1.08 ± 0.01	ND	ND	ND	ND	ND	ND	ND	3.93 ± 0.03	0.569 ± 0.003	ND	ND	ND	1.684 ± 0.005	ND	ND	ND	ND	0.376 ± 0.005	ND	ND	0.63 ± 0.01	ND	ND	ND	<LOQ	ND	ND	D	ND	ND
MOH-308	HQD Cuvie Plus - Passion Fruit	Set A	22 ± 1	ND	ND	ND	ND	ND	ND	ND	ND	ND	<LOQ	ND	ND	ND	ND	ND	ND	ND	1.7 ± 0.2	<LOQ	ND	ND	ND	0.12 ± 0.01	ND	ND	ND	ND	ND	ND	ND	<LOQ	ND	ND	ND	ND	ND	ND	ND	ND	ND
MOH-309	HQD Cuvie Plus - Strawberry Watermelon	Set A	23.7 ± 0.4	ND	ND	ND	ND	ND	0.87 ± 0.03	ND	ND	ND	1.3 ± 0.02	ND	ND	ND	ND	ND	ND	ND	4.7 ± 0.1	0.59 ± 0.01	ND	ND	ND	2.05 ± 0.05	ND	ND	ND	ND	0.66 ± 0.01	ND	ND	0.93 ± 0.01	ND	ND	ND	<LOQ	ND	ND	D	ND	ND
MOH-310	HQD Cuvie Plus - Passion Fruit	Set A	18.9 ± 0.2	ND	ND	ND	ND	ND	ND	ND	ND	ND	<LOQ	ND	ND	ND	ND	ND	ND	ND	1.45 ± 0.06	<LOQ	ND	ND	ND	0.102 ± 0.006	ND	ND	ND	ND	ND	ND	ND	ND	ND	ND	ND	ND	ND	ND	ND	ND	ND
MOH-311	GUNNPOD Normal - Blackberry Ice	Set A	14.4 ± 0.9	0.84 ± 0.07	ND	ND	ND	ND	<LOQ	ND	ND	ND	ND	ND	ND	ND	ND	ND	ND	ND	ND	0.107 ± 0.006	ND	ND	ND	0.26 ± 0.02	ND	ND	ND	ND	ND	1.6 ± 0.1	ND	ND	ND	ND	ND	ND	D	ND	ND	ND	ND
MOH-312	IGET XXL - Blue Razz	Set A	18.5 ± 0.2	1.5 ± 0.02	ND	ND	ND	ND	<LOQ	ND	ND	ND	0.419 ± 0.0009	ND	ND	ND	ND	ND	ND	<LOQ	ND	16.6 ± 0.8	ND	ND	ND	35 ± 2	ND	ND	ND	ND	ND	ND	ND	ND	ND	ND	ND	ND	D	ND	ND	ND	ND
MOH-313	IGET XXL - Lush Ice	Set A	24.53 ± 0.03	ND	ND	ND	ND	ND	<LOQ	ND	ND	ND	ND	ND	ND	ND	ND	ND	ND	ND	ND	ND	ND	ND	ND	ND	ND	ND	ND	ND	<LOQ	<LOQ	ND	ND	ND	ND	<LOQ	0.2869 ± 0.0008	ND	ND	ND	ND	ND
MOH-314	HQD Maxx - Strawberry Banana	Set A	11.1 ± 0.1	ND	ND	ND	ND	ND	0.602 ± 0.009	ND	ND	ND	0.406 ± 0.004	ND	ND	ND	ND	ND	ND	ND	1.59 ± 0.05	ND	ND	ND	ND	ND	ND	ND	ND	ND	0.147 ± 0.003	<LOQ	<LOQ	0.57 ± 0.006	ND	ND	ND	ND	ND	ND	ND	ND	ND
MOH-315	HQD Maxx - Strawberry Watermelon	Set A	16.3 ± 0.3	ND	ND	ND	ND	ND	0.61 ± 0.02	ND	ND	ND	ND	ND	ND	ND	ND	ND	ND	ND	<LOQ	0.4 ± 0.01	ND	ND	ND	1.83 ± 0.03	ND	ND	ND	ND	0.23 ± 0.006	ND	ND	0.413 ± 0.007	ND	ND	<LOQ	<LOQ	ND	ND	ND	ND	ND
MOH-316	HQD Maxx - Strawberry Watermelon	Set A	19.2 ± 0.1	ND	ND	ND	ND	ND	0.424 ± 0.006	ND	ND	ND	ND	ND	ND	ND	ND	ND	ND	ND	ND	1.49 ± 0.03	ND	ND	ND	4.01 ± 0.07	ND	ND	ND	ND	0.35 ± 0.01	ND	ND	0.44 ± 0.01	ND	ND	0.163 ± 0.004	0.09 ± 0.01	ND	ND	ND	ND	ND
MOH-317	XVAPE Disposable - Blueberry Ice	Set A	12.5 ± 0.2	ND	ND	ND	ND	ND	ND	ND	ND	ND	<LOQ	ND	ND	ND	ND	ND	ND	ND	ND	23.9 ± 0.6	ND	ND	ND	28 ± 0.8	ND	ND	ND	ND	ND	1.54 ± 0.07	ND	ND	ND	ND	ND	ND	D	ND	ND	ND	ND
MOH-318	BANG XXL - Blueberry Ice	Set A	9.69 ± 0.08	2.47 ± 0.05	ND	ND	ND	ND	ND	ND	ND	ND	<LOQ	ND	ND	ND	ND	ND	ND	0.4 ± 0.02	ND	ND	ND	ND	ND	ND	ND	ND	ND	ND	ND	<LOQ	ND	ND	ND	ND	ND	ND	D	ND	ND	ND	ND
MOH-319	HQD Maxx - Ice Cola	Set A	19.8 ± 0.2	ND	ND	ND	ND	ND	ND	ND	ND	ND	ND	ND	ND	ND	ND	ND	ND	ND	ND	ND	ND	ND	ND	ND	ND	ND	ND	ND	ND	ND	ND	ND	ND	ND	ND	ND	ND	D	ND	ND	ND
MOH-320	PUFF BAR XXL - Cool Mint	Set A	16.9 ± 0.4	ND	ND	ND	ND	ND	ND	ND	ND	ND	ND	ND	ND	ND	ND	ND	ND	1.81 ± 0.05	ND	ND	ND	ND	ND	<LOQ	ND	ND	ND	ND	ND	ND	ND	ND	ND	ND	ND	ND	ND	ND	ND	ND	ND
MOH-321	PUFF BAR XXL - Watermelon Kiwi Fruit Ice	Set A	5.1 ± 0.9	ND	ND	ND	ND	ND	ND	ND	ND	ND	ND	ND	ND	ND	ND	ND	ND	ND	ND	ND	ND	ND	ND	ND	ND	ND	ND	ND	ND	<LOQ	ND	ND	ND	ND	ND	ND	ND	ND	ND	ND	ND
MOH-322	BANG XXL - Blueberry Ice	Set A	13.79 ± 0.08	ND	ND	ND	ND	ND	ND	ND	ND	ND	<LOQ	ND	ND	ND	ND	ND	ND	ND	ND	3.31 ± 0.05	ND	ND	ND	3.61 ± 0.03	ND	ND	ND	ND	ND	1.43 ± 0.02	ND	ND	ND	ND	ND	ND	D	D	ND	ND	ND
MOH-323	HQD Maxx - Black Ice	Set A	14.6 ± 0.5	ND	ND	ND	ND	ND	<LOQ	ND	ND	ND	<LOQ	ND	ND	ND	ND	ND	ND	ND	ND	12.21 ± 0.07	ND	ND	ND	28.9 ± 0.5	ND	ND	ND	ND	ND	1.37 ± 0.05	ND	ND	ND	ND	0.154 ± 0.009	ND	D	ND	D	ND	ND
MOH-324	SMART VAPE Disposable - Wild Strawberry	Set A	22.5 ± 0.4	ND	ND	ND	ND	ND	0.91 ± 0.03	ND	ND	ND	1.52 ± 0.05	ND	ND	ND	<LOQ	ND	ND	ND	8.3 ± 0.1	1.78 ± 0.05	ND	ND	ND	39 ± 1	ND	ND	ND	ND	0.161 ± 0.006	<LOQ	0.377 ± 0.009	<LOQ	ND	ND	<LOQ	ND	D	ND	ND	ND	ND
MOH-325	PUFF BAR Plus - Pineapple Pear	Set A	7.8 ± 0.1	ND	ND	ND	ND	ND	ND	ND	ND	ND	ND	ND	ND	ND	ND	ND	ND	ND	ND	0.082 ± 0.005	ND	ND	ND	<LOQ	ND	ND	ND	ND	ND	ND	ND	ND	ND	ND	ND	ND	ND	ND	ND	ND	ND
MOH-326	PUFF BAR Plus - Peach Ice	Set A	14.2 ± 0.7	ND	ND	ND	ND	ND	ND	ND	ND	ND	<LOQ	ND	ND	ND	ND	ND	ND	ND	ND	ND	ND	ND	ND	<LOQ	ND	ND	ND	ND	ND	ND	ND	ND	ND	ND	0.159 ± 0.004	ND	ND	ND	ND	ND	ND
MOH-327	PUFF BAR Plus - Apple Ice	Set A	18.6 ± 0.9	ND	ND	ND	ND	ND	ND	ND	ND	ND	ND	ND	ND	ND	ND	ND	ND	ND	ND	ND	ND	ND	ND	0.09 ± 0.005	ND	ND	ND	ND	ND	ND	ND	ND	ND	ND	ND	ND	ND	ND	ND	ND	ND
MOH-328	IGET Shion - Blue Razz	Set A	17.1 ± 0.2	1.03 ± 0.02	ND	ND	ND	ND	ND	ND	ND	ND	<LOQ	ND	ND	ND	ND	ND	ND	ND	ND	16.5 ± 0.1	ND	ND	ND	21.2 ± 0.3	ND	ND	ND	ND	ND	ND	ND	ND	ND	ND	ND	ND	D	ND	ND	ND	ND
MOH-329	HQD Maxx - Blue Razz	Set A	20.3 ± 0.4	2.34 ± 0.07	ND	ND	ND	ND	0.47 ± 0.02	ND	ND	ND	0.53 ± 0.03	ND	ND	ND	ND	ND	ND	0.87 ± 0.03	ND	16.8 ± 0.5	ND	ND	ND	34.6 ± 0.8	ND	ND	ND	ND	<LOQ	<LOQ	ND	ND	ND	ND	<LOQ	ND	D	ND	ND	ND	ND
MOH-330	HQD Maxx - Black Ice	Set A	16.2 ± 0.6	ND	ND	ND	ND	ND	0.21 ± 0.02	ND	ND	ND	<LOQ	ND	ND	ND	ND	ND	ND	ND	ND	12.2 ± 0.6	ND	ND	ND	34 ± 1	ND	ND	ND	ND	<LOQ	1.45 ± 0.06	ND	ND	ND	ND	0.2 ± 0.01	ND	D	ND	D	ND	ND
MOH-331	X-QLUSIVE X-POD - Strawberry Kiwi	Set A	21.2 ± 0.9	ND	ND	ND	ND	ND	0.39 ± 0.02	ND	ND	ND	<LOQ	ND	ND	ND	ND	ND	ND	ND	<LOQ	0.134 ± 0.007	ND	ND	ND	0.67 ± 0.03	ND	ND	ND	ND	0.11 ± 0.01	ND	ND	0.68 ± 0.03	ND	ND	0.138 ± 0.001	ND	ND	D	ND	ND	ND
MOH-332	IGET Shion - Lush Ice	Set A	13.4 ± 0.6	ND	ND	ND	ND	ND	ND	ND	ND	ND	ND	ND	ND	ND	ND	ND	ND	ND	ND	ND	ND	ND	ND	<LOQ	ND	ND	ND	5.8 ± 0.5	ND	<LOQ	ND	ND	ND	ND	ND	<LOQ	ND	ND	ND	ND	ND
MOH-333	IGET Shion - Lychee Ice	Set A	12.4 ± 0.2	ND	ND	ND	ND	ND	ND	ND	ND	ND	ND	ND	ND	ND	ND	ND	ND	ND	8.2 ± 0.2	ND	ND	ND	ND	ND	ND	ND	ND	ND	ND	2.33 ± 0.05	ND	ND	ND	ND	ND	ND	ND	ND	ND	ND	ND
MOH-334	IGET Shion - Mango	Set A	18.61 ± 0.08	ND	ND	ND	ND	ND	ND	ND	ND	ND	<LOQ	ND	ND	ND	ND	ND	ND	ND	<LOQ	1.76 ± 0.02	ND	ND	ND	2.52 ± 0.05	ND	ND	ND	ND	ND	ND	ND	ND	ND	ND	ND	ND	ND	D	ND	ND	ND
MOH-335	IGET Legend - Strawberry Kiwi Ice	Set A	22 ± 2	ND	ND	ND	ND	ND	0.58 ± 0.06	ND	ND	ND	0.75 ± 0.07	ND	ND	ND	ND	ND	ND	0.66 ± 0.06	<LOQ	ND	ND	ND	ND	<LOQ	ND	ND	ND	ND	0.14 ± 0.02	ND	ND	<LOQ	ND	ND	<LOQ	ND	ND	ND	ND	ND	ND
MOH-336	VVAPE Disposable - Grape	Set A	13.8 ± 0.1	ND	ND	ND	ND	ND	0.279 ± 0.002	ND	ND	ND	ND	ND	ND	ND	ND	ND	ND	ND	7.5 ± 0.02	ND	ND	ND	ND	ND	ND	ND	ND	ND	ND	ND	ND	ND	ND	ND	ND	ND	ND	ND	ND	ND	ND
MOH-337	IGET Shion - Pineapple Ice	Set A	17.1 ± 0.4	ND	ND	ND	ND	ND	ND	ND	ND	ND	ND	ND	ND	ND	ND	ND	ND	<LOQ	4.57 ± 0.08	ND	ND	ND	ND	ND	ND	ND	ND	ND	ND	ND	ND	<LOQ	ND	ND	ND	ND	ND	ND	ND	ND	ND
MOH-338	HQD Cuvie - Strawberry Banana	Set A	1.23 ± 0.03	ND	ND	ND	ND	ND	ND	ND	ND	ND	ND	ND	ND	ND	ND	ND	ND	ND	<LOQ	0.47 ± 0.02	ND	ND	ND	0.48 ± 0.02	ND	ND	ND	ND	ND	<LOQ	ND	ND	ND	ND	ND	ND	ND	ND	ND	D	ND
MOH-339	HQD Cuvie - Blue Razz	Set A	0.433 ± 0.009	ND	ND	ND	ND	ND	ND	ND	ND	ND	ND	ND	ND	ND	ND	ND	ND	ND	ND	0.56 ± 0.02	ND	ND	ND	0.62 ± 0.03	ND	ND	ND	ND	ND	<LOQ	ND	ND	ND	ND	ND	ND	D	ND	ND	ND	ND
MOH-340	HQD Cuvie - Strawberry	Set A	5.46 ± 0.08	ND	ND	ND	ND	ND	ND	ND	ND	ND	ND	ND	ND	ND	ND	ND	ND	ND	<LOQ	ND	ND	ND	ND	ND	ND	ND	ND	ND	ND	ND	ND	<LOQ	ND	ND	ND	ND	ND	ND	ND	ND	ND
MOH-341	HQD Cuvie - Blue Razz	Set A	3.7 ± 0.1	ND	ND	ND	ND	ND	ND	ND	ND	ND	ND	ND	ND	ND	ND	ND	ND	ND	ND	2.21 ± 0.06	ND	ND	ND	2.08 ± 0.07	ND	ND	ND	ND	ND	0.99 ± 0.04	ND	ND	ND	ND	ND	ND	D	ND	ND	ND	ND
MOH-342	HQD Cuvie - Peach Ice	Set A	11.9 ± 0.1	ND	ND	ND	ND	ND	ND	ND	ND	ND	1.9 ± 0.03	ND	ND	ND	ND	ND	ND	ND	ND	ND	ND	ND	ND	<LOQ	ND	ND	ND	ND	ND	ND	ND	0.491 ± 0.007	ND	ND	0.414 ± 0.009	ND	ND	ND	ND	ND	ND
MOH-343	HQD Cuvie - Strawberry Banana	Set A	0.62 ± 0.03	ND	ND	ND	ND	ND	ND	ND	ND	ND	ND	ND	ND	ND	ND	ND	ND	ND	ND	ND	ND	ND	ND	ND	ND	ND	ND	ND	ND	<LOQ	ND	ND	ND	ND	ND	ND	ND	ND	ND	ND	ND
MOH-344	X-QLUSIVE Normal - Mango Ice	Set A	15.72 ± 0.05	ND	ND	ND	ND	ND	0.217 ± 0.007	ND	ND	ND	3.88 ± 0.08	ND	ND	ND	ND	ND	ND	ND	2.75 ± 0.06	4.46 ± 0.04	ND	<LOQ	ND	5.82 ± 0.04	ND	ND	ND	ND	ND	ND	ND	0.43 ± 0.004	ND	ND	ND	ND	ND	ND	ND	ND	ND
MOH-345	HQD Cuvie - Blueberry	Set A	15.5 ± 0.4	ND	ND	ND	ND	ND	ND	ND	ND	ND	<LOQ	ND	ND	ND	ND	ND	ND	ND	ND	ND	ND	ND	ND	ND	ND	ND	ND	ND	ND	0.93 ± 0.03	ND	ND	ND	ND	ND	ND	ND	ND	ND	ND	ND
MOH-346	X-QLUSIVE Normal - Lush Ice	Set A	19.1 ± 0.9	ND	ND	ND	ND	ND	<LOQ	ND	ND	ND	ND	ND	ND	ND	ND	ND	ND	ND	<LOQ	5.5 ± 0.3	ND	ND	ND	12 ± 2	ND	ND	ND	ND	ND	<LOQ	ND	ND	ND	ND	<LOQ	0.24 ± 0.01	ND	ND	ND	ND	ND
MOH-347	HQD Cuvie - Lychee Ice	Set A	13 ± 0.2	2.39 ± 0.05	ND	ND	ND	ND	ND	ND	ND	ND	ND	ND	ND	ND	ND	ND	ND	ND	2.12 ± 0.05	ND	ND	ND	ND	0.133 ± 0.008	ND	ND	ND	ND	ND	ND	ND	ND	ND	ND	ND	ND	ND	ND	ND	ND	ND
MOH-348	HQD Cuvie - Watermelon	Set A	8.6 ± 0.1	ND	ND	ND	ND	ND	ND	ND	ND	ND	<LOQ	ND	ND	ND	ND	ND	ND	ND	ND	0.795 ± 0.007	ND	ND	ND	0.48 ± 0.01	ND	ND	ND	4.9 ± 0.3	ND	ND	ND	ND	ND	ND	ND	ND	ND	ND	ND	ND	ND
MOH-349	IGET King - Cola Ice	Set A	9.6 ± 0.1	ND	ND	ND	ND	ND	ND	ND	ND	ND	ND	ND	ND	ND	ND	ND	ND	ND	ND	1.572 ± 0.009	ND	ND	ND	4.06 ± 0.02	ND	ND	ND	ND	ND	ND	ND	ND	ND	ND	ND	ND	ND	ND	ND	ND	ND
MOH-350	HQD Cuvie Plus - Blueberry	Set A	18 ± 0.3	ND	ND	ND	ND	ND	ND	ND	ND	ND	0.41 ± 0.02	ND	ND	ND	ND	ND	ND	<LOQ	ND	ND	ND	ND	ND	ND	ND	ND	ND	ND	ND	1.23 ± 0.06	ND	ND	ND	ND	ND	ND	ND	ND	ND	ND	ND
MOH-351	IGET Bar - Ice Cream	Set A	21.1 ± 0.3	ND	ND	ND	ND	ND	ND	ND	ND	ND	ND	ND	ND	ND	ND	ND	ND	ND	ND	ND	ND	ND	ND	ND	ND	ND	ND	ND	ND	1.61 ± 0.02	<LOQ	ND	ND	ND	<LOQ	ND	ND	ND	ND	ND	ND
MOH-352	X-QLUSIVE Mega - Apple Peach Strawberry	Set A	21.8 ± 0.3	2.23 ± 0.06	ND	ND	ND	ND	<LOQ	<LOQ	ND	ND	ND	ND	ND	ND	ND	ND	ND	ND	ND	ND	ND	ND	ND	ND	ND	ND	ND	ND	ND	ND	ND	ND	ND	ND	ND	ND	ND	ND	ND	ND	ND
MOH-353	IGET Bar - Cola Ice	Set A	20 ± 1	ND	ND	ND	ND	ND	ND	ND	ND	ND	ND	ND	ND	ND	ND	ND	ND	ND	ND	0.83 ± 0.02	ND	ND	ND	4.5 ± 0.2	ND	ND	ND	ND	ND	ND	ND	ND	ND	ND	ND	ND	ND	ND	ND	ND	ND
MOH-354	IGET Bar - Double Apple	Set A	19.5 ± 0.6	ND	ND	ND	ND	ND	0.208 ± 0.008	ND	ND	ND	<LOQ	ND	ND	ND	ND	ND	ND	<LOQ	ND	ND	ND	ND	ND	ND	ND	ND	ND	ND	ND	ND	ND	ND	ND	ND	ND	ND	ND	D	ND	ND	ND
MOH-355	IGET Bar - Strawberry Watermelon Ice	Set A	23.3 ± 0.3	ND	ND	ND	ND	ND	0.41 ± 0.01	ND	ND	ND	0.72 ± 0.04	ND	ND	ND	ND	ND	ND	0.6 ± 0.01	ND	ND	ND	ND	ND	ND	ND	ND	ND	ND	0.241 ± 0.007	ND	ND	<LOQ	ND	ND	0.307 ± 0.003	ND	ND	ND	D	ND	ND
MOH-356	IGET Bar - Blackberry Raspberry Lemon	Set A	21.1 ± 0.6	ND	ND	ND	ND	ND	0.44 ± 0.01	ND	ND	ND	<LOQ	ND	ND	ND	ND	ND	ND	0.58 ± 0.01	ND	13.1 ± 0.5	ND	ND	ND	64 ± 2	ND	ND	ND	ND	<LOQ	1.2 ± 0.02	ND	ND	ND	ND	0.184 ± 0.008	ND	D	ND	D	ND	ND
MOH-357	KANGVAPE Onee Plus - Pear Cotton Candy Ice	Set A	19.8 ± 0.4	2.15 ± 0.07	ND	ND	ND	ND	0.45 ± 0.02	ND	ND	ND	ND	ND	ND	ND	ND	ND	<LOQ	ND	5.2 ± 0.1	8.3 ± 0.2	ND	ND	ND	10.2 ± 0.2	ND	ND	ND	4.36 ± 0.04	ND	7.33 ± 0.04	0.29 ± 0.01	<LOQ	ND	ND	ND	ND	ND	D	ND	ND	ND
MOH-358	IGET Goat - Fruit Gummy	Set A	26.9 ± 0.9	1.2 ± 0.04	ND	ND	ND	ND	0.33 ± 0.01	ND	ND	ND	<LOQ	ND	ND	ND	ND	ND	ND	ND	<LOQ	8.4 ± 0.3	ND	ND	ND	58 ± 3	ND	ND	ND	ND	<LOQ	ND	ND	ND	ND	ND	<LOQ	ND	D	ND	ND	ND	D
MOH-359	IGET Bar - Melon Ice	Set A	22.1 ± 0.6	ND	ND	ND	ND	ND	ND	ND	ND	ND	<LOQ	ND	ND	ND	ND	ND	ND	0.43 ± 0.03	ND	ND	ND	ND	ND	ND	ND	ND	ND	ND	ND	ND	ND	ND	ND	ND	ND	ND	ND	ND	ND	ND	ND
MOH-360	IGET King - Iced Grape	Set A	21.3 ± 0.9	ND	ND	ND	ND	ND	1.12 ± 0.07	ND	ND	ND	ND	ND	ND	ND	ND	ND	ND	0.48 ± 0.03	7.4 ± 0.4	ND	ND	ND	ND	ND	ND	ND	ND	ND	ND	ND	ND	ND	ND	ND	ND	ND	ND	ND	ND	ND	ND
MOH-361	IGET XXL - Blue Razz	Set A	25 ± 1	2.3 ± 0.1	ND	ND	ND	ND	0.41 ± 0.02	ND	ND	ND	0.581 ± 0.007	ND	ND	ND	ND	ND	ND	0.77 ± 0.03	ND	16.3 ± 0.6	ND	ND	ND	59 ± 2	ND	ND	ND	ND	<LOQ	ND	ND	ND	ND	ND	<LOQ	ND	D	ND	ND	ND	ND
MOH-362	IGET Bar - Ice Cream	Set A	19.6 ± 0.5	ND	ND	ND	ND	ND	ND	ND	ND	ND	ND	ND	ND	ND	ND	ND	ND	ND	ND	ND	ND	ND	ND	ND	ND	ND	ND	ND	ND	1.6 ± 0.03	<LOQ	ND	ND	ND	<LOQ	ND	ND	ND	ND	ND	ND
MOH-363	IGET Bar - Ice Cream	Set A	22 ± 0.6	ND	ND	ND	ND	ND	ND	ND	ND	ND	ND	ND	ND	ND	ND	ND	ND	ND	ND	ND	ND	ND	ND	<LOQ	ND	ND	ND	ND	ND	1.66 ± 0.08	<LOQ	ND	ND	ND	0.128 ± 0.005	ND	ND	ND	ND	ND	ND
MOH-548	IGET Bar - Cherry Pomegranate	Set B	14 ± 0.6	ND	ND	ND	ND	ND	ND	ND	ND	ND	ND	ND	ND	ND	ND	ND	ND	ND	ND	ND	ND	ND	ND	ND	ND	ND	ND	ND	ND	<LOQ	ND	ND	ND	ND	ND	ND	ND	ND	ND	ND	ND
MOH-549	IGET Bar - Cherry Pomegranate	Set B	11 ± 0.6	ND	ND	ND	ND	ND	ND	ND	ND	ND	ND	ND	ND	ND	ND	ND	ND	ND	ND	ND	ND	ND	ND	ND	ND	ND	ND	ND	ND	<LOQ	ND	ND	ND	ND	ND	ND	ND	ND	ND	ND	ND
MOH-550	IGET Bar - Cherry Pomegranate	Set B	7.5 ± 0.3	ND	ND	ND	ND	ND	ND	ND	ND	ND	ND	ND	ND	ND	ND	ND	ND	ND	ND	ND	ND	ND	ND	ND	ND	ND	ND	ND	ND	<LOQ	ND	ND	ND	ND	ND	ND	ND	ND	ND	ND	ND
MOH-551	IGET Bar - Blackberry Raspberry Lemon	Set B	10.5 ± 0.4	ND	ND	ND	ND	ND	ND	ND	ND	ND	ND	ND	ND	ND	ND	ND	ND	ND	ND	9.5 ± 0.4	ND	ND	ND	37.5 ± 0.5	ND	ND	ND	ND	ND	0.77 ± 0.04	ND	ND	ND	ND	<LOQ	ND	D	ND	D	ND	ND
MOH-552	IGET Bar - Cherry Blueberry	Set B	16.4 ± 0.8	ND	ND	ND	ND	ND	ND	ND	ND	ND	ND	ND	ND	ND	ND	ND	ND	ND	ND	2.05 ± 0.09	0.34 ± 0.03	ND	ND	9.4 ± 0.5	ND	ND	ND	ND	ND	2 ± 0.1	ND	ND	ND	ND	ND	ND	D	ND	ND	ND	ND
MOH-553	IGET Bar - Strawberry Watermelon	Set B	6 ± 0.3	ND	ND	ND	ND	ND	ND	ND	ND	ND	ND	ND	ND	ND	ND	ND	ND	ND	ND	ND	ND	ND	ND	ND	ND	ND	ND	ND	ND	<LOQ	ND	ND	ND	ND	ND	ND	ND	ND	ND	ND	ND
MOH-554	IGET Bar - Melon Ice	Set B	12.5 ± 0.2	ND	ND	ND	ND	ND	ND	ND	ND	ND	ND	ND	ND	ND	ND	ND	ND	ND	ND	ND	ND	ND	ND	ND	ND	ND	ND	ND	ND	ND	ND	ND	ND	ND	ND	ND	ND	ND	ND	ND	ND
MOH-555	IGET XXL - Kiwi Ice	Set B	15.7 ± 0.1	1.332 ± 0.003	ND	ND	ND	ND	<LOQ	ND	ND	ND	ND	ND	ND	ND	ND	ND	ND	<LOQ	0.99 ± 0.01	ND	ND	ND	ND	ND	ND	ND	ND	ND	<LOQ	ND	ND	0.153 ± 0.001	ND	ND	<LOQ	ND	ND	ND	ND	ND	ND
MOH-556	IGET XXL - Passion Fruit Mango	Set B	11.3 ± 0.2	0.48 ± 0.01	ND	ND	ND	ND	ND	ND	ND	ND	ND	ND	ND	ND	ND	ND	ND	ND	ND	0.81 ± 0.02	ND	ND	ND	1 ± 0.03	ND	ND	ND	ND	ND	ND	ND	0.082 ± 0.003	ND	ND	ND	ND	ND	D	ND	ND	ND
MOH-557	IGET XXL - Passion Fruit Mango	Set B	11.4 ± 0.2	0.498 ± 0.006	ND	ND	ND	ND	ND	ND	ND	ND	ND	ND	ND	ND	ND	ND	ND	ND	<LOQ	0.797 ± 0.004	ND	ND	ND	1.08 ± 0.02	ND	ND	ND	ND	ND	ND	ND	0.081 ± 0.002	ND	ND	ND	ND	ND	D	ND	ND	ND
MOH-558	IGET XXL - Mango Ice	Set B	9.73 ± 0.07	1.82 ± 0.02	ND	ND	ND	ND	ND	ND	ND	ND	ND	ND	ND	ND	ND	ND	ND	ND	0.718 ± 0.009	0.12 ± 0.004	ND	ND	ND	0.214 ± 0.004	ND	ND	ND	ND	ND	ND	ND	0.087 ± 0.002	ND	ND	ND	ND	ND	ND	ND	ND	ND
MOH-559	IGET XXL - Blueberry Ice	Set B	9.5 ± 0.3	0.38 ± 0.01	ND	ND	ND	ND	ND	ND	ND	ND	ND	ND	ND	ND	ND	ND	ND	ND	ND	1.13 ± 0.03	ND	ND	ND	0.73 ± 0.01	ND	ND	ND	ND	ND	0.39 ± 0.05	ND	ND	ND	ND	ND	ND	ND	ND	ND	ND	ND
MOH-560	GUNNPOD Normal - Apple Bomb	Set B	12.2 ± 0.2	ND	ND	ND	ND	ND	<LOQ	ND	ND	ND	ND	ND	ND	ND	ND	ND	ND	ND	ND	0.117 ± 0.007	ND	ND	ND	0.346 ± 0.005	ND	ND	ND	ND	ND	<LOQ	ND	ND	ND	ND	ND	ND	ND	ND	ND	ND	ND
MOH-561	HQD Cuvie Plus - Rainbow	Set B	8.1 ± 0.4	ND	ND	ND	ND	ND	ND	ND	ND	ND	ND	ND	ND	ND	4.77 ± 0.07	ND	ND	ND	ND	ND	ND	ND	ND	ND	ND	ND	ND	ND	ND	ND	<LOQ	ND	ND	ND	0.078 ± 0.009	ND	ND	ND	D	ND	ND
MOH-562	IGET Bar - Strawberry Watermelon Ice	Set B	11.8 ± 0.5	ND	ND	ND	ND	ND	ND	ND	ND	ND	<LOQ	ND	ND	ND	ND	ND	ND	ND	ND	ND	ND	ND	ND	ND	ND	ND	ND	ND	<LOQ	<LOQ	ND	0.061 ± 0.005	ND	ND	<LOQ	ND	ND	ND	ND	ND	ND
MOH-563	IGET Bar - Cola Ice	Set B	12.4 ± 0.8	ND	ND	ND	ND	ND	ND	ND	ND	ND	ND	ND	ND	ND	ND	ND	ND	ND	ND	0.92 ± 0.06	ND	ND	ND	2.4 ± 0.1	ND	ND	ND	ND	ND	ND	ND	ND	ND	ND	ND	ND	ND	ND	ND	ND	ND
MOH-564	IGET Bar - Strawberry Watermelon Ice	Set B	14 ± 1	ND	ND	ND	ND	ND	ND	ND	ND	ND	<LOQ	ND	ND	ND	ND	ND	ND	ND	ND	ND	ND	ND	ND	ND	ND	ND	ND	ND	<LOQ	<LOQ	ND	0.085 ± 0.007	ND	ND	<LOQ	ND	ND	ND	ND	ND	ND
MOH-565	IGET Bar - Cherry Pomegranate	Set B	16.1 ± 0.6	ND	ND	ND	ND	ND	ND	ND	ND	ND	ND	ND	ND	ND	ND	ND	ND	ND	ND	ND	ND	ND	ND	ND	ND	ND	ND	ND	ND	<LOQ	ND	ND	ND	ND	ND	ND	ND	ND	ND	ND	ND
MOH-566	IGET Bar - Mixed Berry	Set B	13 ± 1	ND	ND	ND	ND	ND	ND	ND	ND	ND	<LOQ	ND	ND	ND	ND	ND	ND	ND	<LOQ	10.2 ± 0.8	ND	ND	ND	40 ± 1	ND	ND	ND	ND	<LOQ	<LOQ	ND	<LOQ	ND	ND	ND	ND	D	ND	ND	ND	ND
MOH-567	IGET Bar - Double Apple	Set B	9.6 ± 0.7	ND	ND	ND	ND	ND	ND	ND	ND	ND	ND	ND	ND	ND	ND	ND	ND	ND	ND	ND	ND	ND	ND	ND	ND	ND	ND	ND	ND	ND	ND	ND	ND	ND	ND	ND	ND	D	ND	ND	ND
MOH-568	IGET Bar - Banana Ice	Set B	11.6 ± 0.4	ND	ND	ND	ND	ND	ND	ND	ND	ND	ND	ND	ND	ND	ND	ND	ND	ND	ND	ND	ND	ND	ND	ND	ND	ND	ND	ND	ND	0.251 ± 0.008	ND	ND	ND	ND	ND	ND	ND	ND	ND	ND	ND
MOH-569	IGET Bar - Double Apple	Set B	11 ± 0.2	ND	ND	ND	ND	ND	ND	ND	ND	ND	ND	ND	ND	ND	ND	ND	ND	ND	ND	ND	ND	ND	ND	ND	ND	ND	ND	ND	ND	ND	ND	ND	ND	ND	ND	ND	ND	D	ND	ND	ND
MOH-570	IGET Bar - Blackberry Raspberry Lemon	Set B	12.5 ± 0.2	ND	ND	ND	ND	ND	ND	ND	ND	ND	ND	ND	ND	ND	ND	ND	ND	ND	ND	10.1 ± 0.7	ND	ND	ND	36 ± 2	ND	ND	ND	ND	ND	0.84 ± 0.04	ND	ND	ND	ND	<LOQ	ND	D	ND	D	ND	ND
MOH-571	IGET Bar - Strawberry Raspberry	Set B	10.8 ± 0.6	ND	ND	ND	ND	ND	ND	ND	ND	ND	ND	ND	ND	ND	ND	ND	ND	ND	<LOQ	2.5 ± 0.1	ND	ND	ND	8.5 ± 0.4	ND	ND	ND	ND	<LOQ	ND	ND	0.09 ± 0.002	ND	ND	ND	ND	ND	ND	ND	ND	ND
MOH-572	IGET Bar - Strawberry Kiwi Ice	Set B	13.1 ± 0.7	ND	ND	ND	ND	ND	ND	ND	ND	ND	<LOQ	ND	ND	ND	ND	ND	ND	ND	<LOQ	ND	ND	ND	ND	ND	ND	ND	ND	ND	ND	ND	ND	0.062 ± 0.002	ND	ND	ND	ND	ND	ND	ND	ND	ND
MOH-573	IGET Bar - Blueberry Raspberry	Set B	11.3 ± 0.2	ND	ND	ND	ND	ND	ND	ND	ND	ND	<LOQ	ND	ND	ND	ND	ND	ND	ND	ND	14 ± 0.8	ND	ND	ND	55 ± 2	ND	ND	ND	ND	ND	<LOQ	ND	<LOQ	ND	ND	ND	ND	D	ND	ND	ND	ND
MOH-574	HQD Cuvie - Ice Mango	Set B	3.1 ± 0.1	ND	ND	ND	ND	ND	ND	ND	ND	ND	ND	ND	ND	ND	ND	ND	ND	ND	<LOQ	1.25 ± 0.04	ND	ND	ND	0.79 ± 0.03	ND	ND	ND	ND	ND	ND	ND	<LOQ	ND	ND	ND	ND	ND	D	ND	ND	ND
MOH-575	IGET Bar - Blueberry Ice	Set B	17.2 ± 0.3	ND	ND	ND	ND	ND	<LOQ	ND	ND	ND	ND	ND	ND	ND	ND	ND	ND	<LOQ	<LOQ	2.67 ± 0.04	ND	ND	ND	16 ± 2	ND	ND	ND	ND	ND	0.948 ± 0.004	ND	<LOQ	ND	ND	ND	ND	D	ND	ND	ND	ND
MOH-576	HQD Cuvie - Peach Ice	Set B	2.4 ± 0.1	ND	ND	ND	ND	ND	ND	ND	ND	ND	ND	ND	ND	ND	ND	ND	ND	ND	ND	<LOQ	ND	ND	ND	<LOQ	ND	ND	ND	ND	ND	ND	ND	<LOQ	ND	ND	<LOQ	ND	ND	ND	ND	ND	ND
MOH-577	IGET XXL - Mixed Berry	Set B	10.2 ± 0.3	0.82 ± 0.02	ND	ND	ND	ND	ND	ND	ND	ND	ND	ND	ND	ND	ND	ND	ND	ND	ND	1.7 ± 0.06	ND	ND	ND	1.92 ± 0.09	ND	ND	ND	ND	ND	0.68 ± 0.01	ND	ND	ND	ND	ND	ND	D	ND	ND	ND	ND
MOH-578	IGET Shion - Lush Ice	Set B	14 ± 1	ND	ND	ND	ND	ND	ND	ND	ND	ND	ND	ND	ND	ND	ND	ND	ND	ND	<LOQ	ND	ND	ND	ND	ND	ND	ND	ND	ND	ND	0.34 ± 0.03	ND	<LOQ	ND	ND	ND	<LOQ	ND	ND	ND	ND	ND
MOH-579	IGET XXL - Blue Razz	Set B	12.28 ± 0.09	0.7 ± 0.01	ND	ND	ND	ND	ND	ND	ND	ND	<LOQ	ND	ND	ND	ND	ND	ND	ND	ND	10.7 ± 0.1	ND	ND	ND	32.6 ± 0.8	ND	ND	ND	ND	ND	<LOQ	ND	<LOQ	ND	ND	ND	ND	D	ND	ND	ND	ND
MOH-580	HQD Cuvie Plus - Strawberry Banana	Set B	5.1 ± 0.5	ND	ND	ND	ND	ND	ND	ND	ND	ND	ND	ND	ND	ND	ND	ND	ND	ND	1.1 ± 0.1	ND	ND	<LOQ	ND	ND	ND	ND	ND	ND	<LOQ	ND	ND	0.125 ± 0.009	ND	ND	ND	ND	ND	ND	ND	ND	ND
MOH-581	HQD Cuvie Plus - Kiwi Strawberry	Set B	16 ± 0.5	ND	ND	ND	ND	ND	<LOQ	ND	ND	ND	ND	ND	ND	ND	ND	ND	ND	ND	4 ± 0.1	ND	ND	ND	ND	ND	ND	ND	ND	ND	0.52 ± 0.03	ND	ND	0.274 ± 0.004	ND	ND	0.34 ± 0.01	ND	ND	ND	ND	ND	ND
MOH-582	GUNNPOD Normal - Passion Fruit	Set B	14.7 ± 0.2	ND	ND	ND	ND	ND	ND	ND	ND	ND	ND	ND	ND	ND	<LOQ	ND	ND	ND	ND	ND	ND	ND	ND	ND	ND	ND	ND	ND	ND	ND	ND	<LOQ	ND	ND	ND	ND	ND	ND	ND	ND	ND
MOH-583	IGET XXL - Mixed Berry	Set B	12.4 ± 0.1	1.1 ± 0.02	ND	ND	ND	ND	ND	ND	ND	ND	ND	ND	ND	ND	ND	ND	ND	ND	<LOQ	1.72 ± 0.03	ND	ND	ND	5.19 ± 0.04	ND	ND	ND	ND	ND	0.69 ± 0.02	ND	ND	ND	ND	ND	ND	D	ND	ND	ND	ND
MOH-584	IGET XXL - Kiwi Ice	Set B	19 ± 1	1.6 ± 0.1	ND	ND	ND	ND	<LOQ	ND	ND	ND	ND	ND	ND	ND	ND	ND	ND	<LOQ	1.4 ± 0.09	ND	ND	ND	ND	ND	ND	ND	ND	ND	<LOQ	<LOQ	ND	0.2 ± 0.02	ND	ND	<LOQ	ND	ND	ND	ND	ND	ND
MOH-585	GUNNPOD Normal - Strawberry Kiwi	Set B	11 ± 0.4	ND	ND	ND	ND	ND	ND	ND	ND	ND	ND	ND	ND	ND	ND	ND	ND	ND	<LOQ	ND	ND	ND	ND	ND	ND	ND	ND	ND	<LOQ	ND	ND	0.215 ± 0.005	ND	ND	<LOQ	ND	ND	ND	ND	ND	ND
MOH-586	IGET XXL - Passion Fruit Mango	Set B	17 ± 2	1 ± 0.1	ND	ND	ND	ND	ND	ND	ND	ND	ND	ND	ND	ND	ND	ND	ND	ND	<LOQ	0.94 ± 0.08	ND	ND	ND	2.2 ± 0.2	ND	ND	ND	ND	ND	ND	ND	0.17 ± 0.02	ND	ND	ND	ND	ND	D	ND	ND	ND
MOH-587	HQD Cuvie Plus - Blueberry Lemonade	Set B	11.4 ± 0.7	0.59 ± 0.04	ND	ND	ND	ND	ND	ND	ND	ND	ND	ND	ND	ND	ND	ND	ND	ND	<LOQ	5 ± 0.3	ND	ND	ND	8.2 ± 0.5	ND	ND	ND	ND	ND	0.51 ± 0.03	ND	ND	ND	ND	ND	ND	ND	ND	ND	ND	ND
MOH-588	IGET Shion - Pineapple Ice	Set B	10.5 ± 0.5	ND	ND	ND	ND	ND	ND	ND	ND	ND	ND	ND	ND	ND	ND	ND	ND	ND	2.51 ± 0.07	ND	ND	ND	ND	ND	ND	ND	ND	ND	ND	ND	ND	0.072 ± 0.004	ND	ND	ND	ND	ND	ND	ND	ND	ND
MOH-589	IGET King - Passion Fruit Grape Ice	Set B	10.2 ± 0.7	ND	ND	ND	ND	ND	ND	ND	ND	ND	ND	ND	ND	ND	ND	ND	ND	ND	0.87 ± 0.07	ND	ND	ND	ND	ND	ND	ND	ND	ND	ND	ND	ND	ND	ND	ND	ND	ND	ND	ND	ND	ND	ND
MOH-590	IGET King - Blackberry Ice	Set B	12 ± 1	ND	ND	ND	ND	ND	ND	ND	ND	ND	ND	ND	ND	ND	ND	ND	ND	ND	ND	9.1 ± 0.7	ND	ND	ND	34 ± 1	ND	ND	ND	ND	ND	0.46 ± 0.02	ND	ND	ND	ND	0.078 ± 0.006	ND	D	ND	D	ND	ND
MOH-592	HQD Cuvie - Ice Mango	Set B	2.21 ± 0.06	ND	ND	ND	ND	ND	ND	ND	ND	ND	ND	ND	ND	ND	ND	ND	ND	ND	ND	0.233 ± 0.003	ND	ND	ND	0.13 ± 0.009	ND	ND	ND	ND	ND	ND	ND	ND	ND	ND	ND	ND	ND	D	ND	ND	ND
MOH-593	HQD Cuvie - Lush Ice	Set B	3.5 ± 0.2	ND	ND	ND	ND	ND	ND	ND	ND	ND	ND	ND	ND	ND	ND	ND	ND	ND	ND	1.4 ± 0.1	ND	ND	ND	0.43 ± 0.04	ND	ND	ND	ND	ND	<LOQ	ND	ND	ND	ND	ND	ND	ND	ND	ND	ND	ND
MOH-595	VAPORLAX Mate - Energy Drink	Set B	13.5 ± 0.5	ND	ND	ND	ND	ND	ND	ND	ND	ND	ND	ND	ND	ND	ND	ND	ND	ND	1.03 ± 0.06	ND	ND	ND	ND	ND	ND	ND	ND	ND	<LOQ	1.94 ± 0.06	0.71 ± 0.04	ND	ND	ND	ND	ND	ND	ND	ND	ND	ND
MOH-596	HQD Cuvie - Energy Drink	Set B	0.94 ± 0.05	ND	ND	ND	ND	ND	ND	ND	ND	ND	ND	ND	ND	ND	ND	ND	ND	ND	ND	ND	ND	ND	ND	ND	ND	ND	ND	ND	ND	1.8 ± 0.1	0.56 ± 0.05	ND	ND	ND	ND	ND	ND	ND	ND	ND	ND
MOH-597	HQD Cuvie - Ice Mango	Set B	4.7 ± 0.1	ND	ND	ND	ND	ND	ND	ND	ND	ND	ND	ND	ND	ND	ND	ND	ND	ND	<LOQ	1.55 ± 0.04	ND	ND	ND	1.01 ± 0.02	ND	ND	ND	ND	ND	ND	ND	0.069 ± 0.001	ND	ND	ND	ND	ND	D	ND	ND	ND
MOH-598	HQD Cuvie - Orange Soda	Set B	2.6 ± 0.1	ND	ND	ND	ND	ND	ND	ND	ND	ND	ND	ND	ND	ND	ND	ND	ND	ND	ND	ND	ND	ND	ND	ND	ND	ND	ND	ND	ND	ND	ND	ND	ND	ND	ND	ND	ND	D	ND	ND	ND
MOH-599	IGET Shion - Mango	Set B	5.5 ± 0.2	ND	ND	ND	ND	ND	ND	ND	ND	ND	ND	ND	ND	ND	ND	ND	ND	ND	<LOQ	1.69 ± 0.05	ND	<LOQ	ND	0.89 ± 0.04	ND	ND	ND	ND	ND	<LOQ	ND	ND	ND	ND	ND	ND	ND	ND	ND	ND	ND
MOH-600	IGET Shion - Passion Fruit	Set B	9.9 ± 0.3	ND	ND	ND	ND	ND	ND	ND	ND	ND	ND	ND	ND	ND	ND	ND	ND	ND	0.84 ± 0.04	0.75 ± 0.02	ND	ND	ND	0.54 ± 0.03	ND	ND	ND	ND	ND	ND	ND	<LOQ	ND	ND	ND	ND	ND	ND	ND	ND	ND
MOH-601	IGET Shion - Blueberry Ice	Set B	8.5 ± 0.7	ND	ND	ND	ND	ND	ND	ND	ND	ND	ND	ND	ND	ND	ND	ND	ND	ND	ND	2.8 ± 0.2	ND	ND	ND	1.18 ± 0.07	ND	ND	ND	ND	ND	0.92 ± 0.06	ND	ND	ND	ND	ND	ND	D	ND	ND	ND	ND
MOH-603	HQD Cuvie - Strawberry	Set B	1.4 ± 0.1	ND	ND	ND	ND	ND	ND	ND	ND	ND	ND	ND	ND	ND	ND	ND	ND	ND	ND	0.25 ± 0.03	ND	ND	ND	0.15 ± 0.01	ND	ND	ND	ND	ND	ND	ND	ND	ND	ND	ND	ND	ND	ND	ND	ND	ND
MOH-604	IGET Shion - Passion Fruit	Set B	7.8 ± 0.3	ND	ND	ND	ND	ND	ND	ND	ND	ND	ND	ND	ND	ND	ND	ND	ND	ND	<LOQ	0.9 ± 0.05	ND	ND	ND	0.45 ± 0.03	ND	ND	ND	ND	ND	ND	ND	<LOQ	ND	ND	ND	ND	ND	ND	ND	ND	ND
MOH-605	IGET Shion - Peach Ice	Set B	12.7 ± 0.1	ND	ND	ND	ND	ND	ND	ND	ND	ND	ND	ND	ND	ND	ND	ND	ND	ND	ND	ND	ND	ND	ND	ND	ND	ND	ND	ND	ND	ND	ND	0.098 ± 0.003	ND	<LOQ	0.185 ± 0.006	ND	ND	ND	ND	ND	ND
MOH-606	IGET Shion - Lychee Ice	Set B	3.7 ± 0.1	ND	ND	ND	ND	ND	ND	ND	ND	ND	ND	ND	ND	ND	ND	ND	ND	ND	1.812 ± 0.005	ND	ND	ND	ND	ND	ND	ND	ND	ND	ND	1.48 ± 0.08	ND	ND	ND	ND	ND	ND	ND	ND	ND	ND	ND
MOH-607	IGET Shion - Very Berry	Set B	10.7 ± 0.4	ND	ND	ND	ND	ND	ND	ND	ND	ND	ND	ND	ND	ND	ND	ND	ND	ND	<LOQ	ND	ND	ND	ND	ND	ND	ND	ND	ND	ND	0.24 ± 0.01	ND	ND	ND	ND	ND	ND	D	D	ND	ND	ND
MOH-608	IGET Shion - Lush Ice	Set B	15.1 ± 0.5	ND	ND	ND	ND	ND	ND	ND	ND	ND	ND	ND	ND	ND	ND	ND	ND	ND	<LOQ	ND	ND	ND	ND	ND	ND	ND	ND	ND	ND	0.381 ± 0.007	ND	<LOQ	ND	ND	ND	<LOQ	ND	ND	ND	ND	ND
MOH-609	IGET Shion - Passion Fruit	Set B	6.8 ± 0.5	ND	ND	ND	ND	ND	ND	ND	ND	ND	ND	ND	ND	ND	ND	ND	ND	ND	<LOQ	0.75 ± 0.03	ND	ND	ND	0.66 ± 0.05	ND	ND	ND	ND	ND	ND	ND	ND	ND	ND	ND	ND	ND	ND	ND	ND	ND
MOH-610	IGET Shion - Banana Ice	Set B	6 ± 0.5	ND	ND	ND	ND	ND	ND	ND	ND	ND	ND	ND	ND	ND	ND	ND	ND	ND	ND	ND	ND	ND	ND	ND	ND	ND	ND	ND	ND	0.26 ± 0.02	ND	ND	ND	ND	ND	ND	ND	ND	ND	ND	ND
MOH-611	IGET Shion - Pineapple Ice	Set B	10.3 ± 0.4	ND	ND	ND	ND	ND	ND	ND	ND	ND	ND	ND	ND	ND	ND	ND	ND	ND	0.863 ± 0.005	0.117 ± 0.007	ND	ND	ND	<LOQ	ND	ND	ND	ND	ND	ND	ND	<LOQ	ND	ND	ND	ND	ND	ND	ND	ND	ND
MOH-612	IGET Shion - Cantaloupe	Set B	9.5 ± 0.3	ND	ND	ND	ND	ND	ND	ND	ND	ND	ND	ND	ND	ND	ND	ND	ND	ND	ND	0.57 ± 0.01	ND	ND	ND	0.31 ± 0.02	ND	ND	ND	ND	ND	ND	ND	ND	ND	ND	ND	ND	ND	ND	ND	ND	ND
MOH-613	IGET Shion - Cool Mint	Set B	12.3 ± 0.7	ND	ND	ND	ND	ND	ND	ND	ND	ND	ND	ND	ND	ND	ND	ND	ND	<LOQ	ND	ND	ND	ND	ND	ND	ND	ND	ND	ND	ND	ND	ND	ND	ND	ND	ND	ND	ND	ND	ND	ND	ND
MOH-614	HQD Cuvie Plus - Energy Drink	Set B	12.4 ± 0.5	ND	ND	ND	ND	ND	ND	ND	ND	ND	ND	ND	ND	ND	ND	ND	ND	ND	ND	<LOQ	ND	ND	ND	<LOQ	ND	ND	ND	ND	ND	2.6 ± 0.1	1.21 ± 0.06	ND	ND	ND	ND	ND	ND	ND	ND	ND	ND
MOH-615	IGET XXL - Cherry Pomegranate	Set B	15.7 ± 0.4	0.93 ± 0.01	ND	ND	ND	ND	ND	ND	ND	ND	ND	ND	ND	ND	ND	ND	ND	ND	ND	ND	ND	ND	ND	ND	ND	ND	ND	ND	ND	<LOQ	ND	ND	ND	ND	ND	ND	ND	ND	ND	ND	ND
MOH-616	IGET Shion - Lychee Ice	Set B	6.9 ± 0.1	ND	ND	ND	ND	ND	ND	ND	ND	ND	ND	ND	ND	ND	ND	ND	ND	ND	1 ± 0.03	0.408 ± 0.007	ND	ND	ND	0.173 ± 0.009	ND	ND	ND	ND	ND	0.39 ± 0.01	ND	ND	ND	ND	ND	ND	ND	ND	ND	ND	ND
MOH-617	IGET Shion - Peach Ice	Set B	8.5 ± 0.3	ND	ND	ND	ND	ND	ND	ND	ND	ND	ND	ND	ND	ND	ND	ND	ND	ND	ND	ND	ND	ND	ND	ND	ND	ND	ND	ND	ND	ND	ND	<LOQ	ND	ND	0.078 ± 0.003	ND	ND	ND	ND	ND	ND
MOH-618	IGET Shion - Grape	Set B	12.5 ± 0.5	ND	ND	ND	ND	ND	ND	ND	ND	ND	ND	ND	ND	ND	ND	ND	ND	ND	4.1 ± 0.2	ND	ND	ND	ND	ND	ND	ND	ND	ND	ND	ND	ND	ND	ND	ND	ND	ND	ND	ND	ND	ND	ND
MOH-619	IGET Shion - Blueberry Ice	Set B	10.8 ± 0.3	ND	ND	ND	ND	ND	ND	ND	ND	ND	ND	ND	ND	ND	ND	ND	ND	ND	ND	3.27 ± 0.09	ND	ND	ND	3.78 ± 0.09	ND	ND	ND	ND	ND	0.78 ± 0.04	ND	ND	ND	ND	ND	ND	D	ND	ND	ND	ND
MOH-620	IGET Shion - Grape	Set B	6 ± 0.1	ND	ND	ND	ND	ND	ND	ND	ND	ND	ND	ND	ND	ND	ND	ND	ND	ND	2.07 ± 0.02	ND	ND	ND	ND	ND	ND	ND	ND	ND	ND	ND	ND	ND	ND	ND	ND	ND	ND	ND	ND	ND	ND
MOH-621	IGET Shion - Lush Ice	Set B	17 ± 0.6	ND	ND	ND	ND	ND	ND	ND	ND	ND	ND	ND	ND	ND	ND	ND	ND	ND	<LOQ	ND	ND	ND	ND	ND	ND	ND	ND	ND	ND	0.4 ± 0.03	ND	<LOQ	ND	ND	ND	<LOQ	ND	ND	ND	ND	ND
MOH-622	IGET Shion - Very Berry	Set B	9.6 ± 0.2	ND	ND	ND	ND	ND	ND	ND	ND	ND	ND	ND	ND	ND	ND	ND	ND	ND	<LOQ	ND	ND	ND	ND	ND	ND	ND	ND	ND	ND	0.23 ± 0.01	ND	ND	ND	ND	ND	ND	D	D	ND	ND	ND
MOH-623	IGET Shion - Lush Ice	Set B	10.2 ± 0.5	ND	ND	ND	ND	ND	ND	ND	ND	ND	ND	ND	ND	ND	ND	ND	ND	ND	ND	ND	ND	ND	ND	ND	ND	ND	ND	ND	ND	0.29 ± 0.02	ND	ND	ND	ND	ND	ND	ND	ND	ND	ND	ND
MOH-624	IGET Shion - Passion Fruit	Set B	8 ± 1	ND	ND	ND	ND	ND	ND	ND	ND	ND	ND	ND	ND	ND	ND	ND	ND	ND	<LOQ	0.81 ± 0.07	ND	ND	ND	0.75 ± 0.09	ND	ND	ND	ND	ND	ND	ND	<LOQ	ND	ND	ND	ND	ND	ND	ND	ND	ND
MOH-625	HQD Cuvie - Grapey	Set B	3.4 ± 0.1	ND	ND	ND	ND	ND	ND	ND	ND	ND	ND	ND	ND	ND	ND	ND	ND	ND	<LOQ	ND	ND	ND	ND	ND	ND	ND	ND	ND	ND	ND	ND	ND	ND	ND	ND	ND	ND	ND	ND	ND	ND
MOH-626	HQD Cuvie - Watermelon	Set B	1.15 ± 0.05	ND	ND	ND	ND	ND	ND	ND	ND	ND	ND	ND	ND	ND	ND	ND	ND	ND	ND	0.39 ± 0.02	ND	ND	ND	0.15 ± 0.01	ND	ND	ND	ND	ND	<LOQ	ND	ND	ND	ND	ND	ND	ND	ND	ND	ND	ND
MOH-627	HQD Cuvie - Ice Mango	Set B	3.12 ± 0.09	ND	ND	ND	ND	ND	ND	ND	ND	ND	ND	ND	ND	ND	ND	ND	ND	ND	ND	0.169 ± 0.003	ND	ND	ND	0.117 ± 0.002	ND	ND	ND	ND	ND	ND	ND	<LOQ	ND	ND	ND	ND	ND	D	ND	ND	ND
MOH-628	HQD Cuvie - Guava Ice	Set B	1.88 ± 0.03	ND	ND	ND	ND	ND	ND	ND	ND	ND	ND	ND	ND	ND	ND	ND	ND	ND	ND	0.61 ± 0.02	ND	ND	ND	0.438 ± 0.009	ND	ND	ND	ND	ND	0.44 ± 0.01	ND	<LOQ	ND	ND	ND	ND	ND	ND	ND	ND	ND
MOH-629	IGET Shion - Grape	Set B	6.8 ± 0.2	ND	ND	ND	ND	ND	ND	ND	ND	ND	ND	ND	ND	ND	ND	ND	ND	ND	<LOQ	ND	ND	ND	ND	ND	ND	ND	ND	ND	ND	ND	ND	ND	ND	ND	ND	ND	ND	ND	ND	ND	ND
MOH-630	IGET Bar - Cola Ice	Set B	11.3 ± 0.6	ND	ND	ND	ND	ND	ND	ND	ND	ND	ND	ND	ND	ND	ND	ND	ND	ND	ND	0.87 ± 0.03	ND	ND	ND	2.3 ± 0.1	ND	ND	ND	ND	ND	ND	ND	ND	ND	ND	ND	ND	ND	ND	ND	ND	ND
MOH-631	IGET Bar - Blackberry Raspberry Lemon	Set B	10.2 ± 0.4	ND	ND	ND	ND	ND	ND	ND	ND	ND	ND	ND	ND	ND	ND	ND	ND	ND	ND	9.8 ± 0.4	ND	ND	ND	33.5 ± 0.6	ND	ND	ND	ND	ND	0.76 ± 0.02	ND	ND	ND	ND	<LOQ	ND	D	ND	D	ND	ND
MOH-632	IGET Bar - Strawberry Lemon Ice	Set B	10.4 ± 0.3	0.53 ± 0.02	ND	ND	ND	ND	ND	ND	ND	ND	<LOQ	ND	ND	ND	ND	ND	ND	ND	<LOQ	0.76 ± 0.02	ND	ND	ND	3 ± 0.1	ND	ND	ND	ND	ND	ND	ND	0.061 ± 0.004	ND	ND	ND	ND	ND	ND	ND	ND	ND
MOH-633	IGET Bar - Cherry Blueberry	Set B	12.2 ± 0.6	ND	ND	ND	ND	ND	ND	ND	ND	ND	ND	ND	ND	ND	ND	ND	ND	ND	ND	2.6 ± 0.1	0.18 ± 0.02	ND	ND	6.6 ± 0.3	ND	ND	ND	ND	ND	1.75 ± 0.08	ND	ND	ND	ND	ND	ND	D	ND	ND	ND	ND
MOH-634	IGET Bar - Strawberry Watermelon Ice	Set B	8.7 ± 0.4	ND	ND	ND	ND	ND	ND	ND	ND	ND	ND	ND	ND	ND	ND	ND	ND	ND	ND	ND	ND	ND	ND	ND	ND	ND	ND	ND	<LOQ	<LOQ	ND	<LOQ	ND	ND	<LOQ	ND	ND	ND	ND	ND	ND
MOH-635	IGET Bar - Strawberry Watermelon Ice	Set B	12.6 ± 0.3	ND	ND	ND	ND	ND	ND	ND	ND	ND	<LOQ	ND	ND	ND	ND	ND	ND	ND	ND	ND	ND	ND	ND	ND	ND	ND	ND	ND	<LOQ	<LOQ	ND	0.068 ± 0.003	ND	ND	<LOQ	ND	ND	ND	ND	ND	ND
MOH-636	IGET Bar - Strawberry Watermelon Ice	Set B	7.3 ± 0.3	ND	ND	ND	ND	ND	ND	ND	ND	ND	ND	ND	ND	ND	ND	ND	ND	ND	ND	ND	ND	ND	ND	ND	ND	ND	ND	ND	ND	<LOQ	ND	<LOQ	ND	ND	ND	ND	ND	ND	ND	ND	ND
MOH-637	IGET Bar - Cherry Pomegranate	Set B	7.9 ± 0.2	ND	ND	ND	ND	ND	ND	ND	ND	ND	ND	ND	ND	ND	ND	ND	ND	ND	ND	ND	ND	ND	ND	ND	ND	ND	ND	ND	ND	<LOQ	ND	ND	ND	ND	ND	ND	ND	ND	ND	ND	ND
MOH-638	IGET Bar - Mango Ice	Set B	7.9 ± 0.2	ND	ND	ND	ND	ND	ND	ND	ND	ND	ND	ND	ND	ND	ND	ND	ND	ND	ND	1.99 ± 0.07	ND	ND	ND	3.7 ± 0.1	ND	ND	ND	ND	ND	<LOQ	ND	0.072 ± 0.005	ND	ND	ND	ND	ND	D	ND	ND	ND
MOH-639	IGET Bar - Cherry Blueberry	Set B	12.3 ± 0.3	ND	ND	ND	ND	ND	ND	ND	ND	ND	ND	ND	ND	ND	ND	ND	ND	ND	ND	2.51 ± 0.06	0.2 ± 0.01	ND	ND	6.7 ± 0.2	ND	ND	ND	ND	ND	1.82 ± 0.08	ND	ND	ND	ND	ND	ND	D	ND	ND	ND	ND
MOH-640	IGET Bar - Cherry Blueberry	Set B	11.6 ± 0.3	ND	ND	ND	ND	ND	ND	ND	ND	ND	ND	ND	ND	ND	ND	ND	ND	ND	ND	2.54 ± 0.05	0.194 ± 0.003	ND	ND	6.2 ± 0.2	ND	ND	ND	ND	ND	1.7 ± 0.07	ND	ND	ND	ND	ND	ND	D	ND	ND	ND	ND
MOH-641	IGET Bar - Mango Ice	Set B	14 ± 1	ND	ND	ND	ND	ND	ND	ND	ND	ND	<LOQ	ND	ND	ND	ND	ND	ND	ND	<LOQ	1.9 ± 0.2	ND	<LOQ	ND	5.5 ± 0.5	ND	ND	ND	ND	ND	<LOQ	ND	0.15 ± 0.01	ND	ND	ND	ND	ND	D	ND	ND	ND
MOH-642	IGET Bar - Blackberry Ice	Set B	12.7 ± 0.2	ND	ND	ND	ND	ND	ND	ND	ND	ND	ND	ND	ND	ND	ND	ND	ND	ND	ND	7 ± 0.1	ND	ND	ND	19.1 ± 0.9	ND	ND	ND	ND	ND	0.259 ± 0.009	ND	ND	ND	ND	<LOQ	ND	D	ND	D	ND	ND
MOH-643	IGET Bar - Double Apple	Set B	15.1 ± 0.7	ND	ND	ND	ND	ND	ND	ND	ND	ND	ND	ND	ND	ND	ND	ND	ND	<LOQ	ND	ND	ND	ND	ND	ND	ND	ND	ND	ND	ND	ND	ND	ND	ND	ND	ND	ND	ND	D	ND	ND	ND
MOH-644	GUNNPOD G-Shot - Kiwi Crush	Set B	13.3 ± 0.5	ND	ND	ND	ND	ND	<LOQ	ND	ND	ND	ND	ND	ND	ND	ND	ND	ND	ND	ND	0.0557 ± 0.0007	ND	ND	ND	<LOQ	ND	ND	ND	ND	ND	ND	ND	<LOQ	ND	ND	ND	ND	ND	ND	ND	ND	ND
MOH-645	IGET Legend - Watermelon Kiwi Pomegranate	Set B	14 ± 1	0.59 ± 0.05	ND	ND	ND	ND	ND	ND	ND	ND	ND	ND	ND	ND	ND	ND	ND	ND	ND	0.056 ± 0.004	ND	ND	ND	0.21 ± 0.03	ND	ND	ND	ND	ND	<LOQ	ND	ND	ND	ND	ND	<LOQ	ND	ND	ND	ND	ND
MOH-646	IGET Mega - Blackberry Ice	Set B	14.7 ± 0.4	ND	ND	ND	ND	ND	ND	ND	ND	ND	ND	ND	ND	ND	ND	ND	ND	<LOQ	ND	9.5 ± 0.1	ND	ND	ND	30 ± 2	ND	ND	ND	ND	ND	0.47 ± 0.02	ND	ND	ND	ND	0.097 ± 0.001	ND	D	ND	D	ND	ND
MOH-647	IGET Mega - Strawberry Kiwi Ice	Set B	14.5 ± 0.8	ND	ND	ND	ND	ND	ND	ND	ND	ND	ND	ND	ND	ND	ND	ND	ND	ND	<LOQ	ND	ND	ND	ND	ND	ND	ND	ND	ND	ND	ND	ND	0.073 ± 0.003	ND	ND	ND	ND	ND	ND	ND	ND	ND
MOH-648	GUNNPOD Normal - Cola Ice	Set B	15.5 ± 0.6	0.250 ± 0.007	ND	ND	ND	ND	ND	ND	ND	ND	ND	ND	ND	ND	ND	ND	ND	ND	ND	0.94 ± 0.03	ND	ND	ND	0.99 ± 0.02	ND	ND	ND	ND	ND	0.4 ± 0.01	ND	ND	ND	ND	ND	ND	ND	ND	ND	ND	ND
MOH-649	GUNNPOD Normal - Cola Ice	Set B	19 ± 1	ND	ND	ND	ND	ND	ND	ND	ND	ND	ND	ND	ND	ND	ND	ND	ND	ND	ND	ND	ND	ND	ND	ND	ND	ND	ND	ND	ND	<LOQ	ND	ND	ND	ND	ND	ND	ND	ND	ND	ND	ND
MOH-650	IGET Legend - Passion Fruit Mango Ice	Set B	14.8 ± 0.9	ND	ND	ND	ND	ND	ND	ND	ND	ND	<LOQ	ND	ND	ND	ND	ND	ND	<LOQ	1.23 ± 0.07	0.88 ± 0.05	ND	ND	ND	2.5 ± 0.2	ND	ND	ND	ND	ND	ND	ND	0.16 ± 0.01	ND	ND	ND	ND	ND	ND	ND	ND	ND
MOH-651	IGET King - Passion Fruit Grape Ice	Set B	10.6 ± 0.6	ND	ND	ND	ND	ND	ND	ND	ND	ND	ND	ND	ND	ND	ND	ND	ND	ND	0.88 ± 0.07	ND	ND	ND	ND	<LOQ	ND	ND	ND	ND	ND	ND	ND	ND	ND	ND	ND	ND	ND	ND	ND	ND	ND
MOH-652	IGET GOAT - Blackberry Raspberry Ice	Set B	15.8 ± 0.2	ND	ND	ND	ND	ND	ND	ND	ND	ND	ND	ND	ND	ND	ND	ND	ND	<LOQ	ND	12.7 ± 0.4	ND	ND	ND	45 ± 2	ND	ND	ND	ND	ND	0.67 ± 0.03	ND	<LOQ	ND	ND	0.104 ± 0.002	ND	D	ND	D	ND	ND
MOH-653	IGET Legend - Passion Fruit Mango Ice	Set B	15.9 ± 0.2	ND	ND	ND	ND	ND	ND	ND	ND	ND	<LOQ	ND	ND	ND	ND	ND	ND	<LOQ	1.34 ± 0.02	0.964 ± 0.004	ND	ND	ND	2.78 ± 0.04	ND	ND	ND	ND	ND	ND	ND	0.173 ± 0.003	ND	ND	ND	ND	ND	ND	ND	ND	ND
MOH-654	GUNNPOD Normal - Cola Ice	Set B	16.4 ± 0.6	ND	ND	ND	ND	ND	ND	ND	ND	ND	ND	ND	ND	ND	ND	ND	ND	ND	ND	ND	ND	ND	ND	ND	ND	ND	ND	ND	ND	<LOQ	ND	ND	ND	ND	ND	ND	ND	ND	ND	ND	ND
MOH-655	IGET Bar - Passion Fruit Mango Lime	Set B	17.6 ± 0.7	ND	ND	ND	ND	ND	ND	ND	ND	ND	<LOQ	ND	ND	ND	ND	ND	ND	<LOQ	1.361 ± 0.008	2.04 ± 0.08	ND	ND	ND	7.4 ± 0.2	ND	ND	ND	ND	ND	ND	ND	0.15 ± 0.002	ND	ND	ND	ND	ND	ND	ND	ND	ND
MOH-656	IGET XXL - Cherry Pomegranate	Set B	11.7 ± 0.1	0.64 ± 0.01	ND	ND	ND	ND	ND	ND	ND	ND	ND	ND	ND	ND	ND	ND	ND	ND	ND	ND	ND	ND	ND	<LOQ	ND	ND	ND	ND	ND	ND	ND	ND	ND	ND	ND	ND	ND	ND	ND	ND	ND
MOH-657	IGET XXL - Cherry Pomegranate	Set B	10.8 ± 0.3	0.59 ± 0.02	ND	ND	ND	ND	ND	ND	ND	ND	ND	ND	ND	ND	ND	ND	ND	ND	ND	ND	ND	ND	ND	ND	ND	ND	ND	ND	ND	ND	ND	ND	ND	ND	ND	ND	ND	ND	ND	ND	ND
MOH-658	IGET XXL - Passionfruit Pomegranate Watermelon	Set B	11.2 ± 0.2	ND	ND	ND	ND	ND	ND	ND	ND	ND	ND	ND	ND	ND	ND	ND	ND	<LOQ	ND	0.437 ± 0.003	ND	ND	ND	0.76 ± 0.02	ND	ND	ND	ND	ND	ND	ND	<LOQ	ND	ND	ND	<LOQ	ND	ND	ND	ND	ND
MOH-659	IGET XXL - Cherry Ice	Set B	10.93 ± 0.09	0.61 ± 0.008	ND	ND	ND	ND	ND	ND	ND	ND	ND	ND	ND	ND	ND	ND	ND	ND	ND	ND	ND	ND	ND	ND	ND	ND	ND	ND	ND	0.301 ± 0.002	ND	ND	ND	ND	ND	ND	ND	ND	ND	ND	ND
MOH-660	IGET XXL - Kiwi Ice	Set B	9.62 ± 0.04	0.96 ± 0.01	ND	ND	ND	ND	ND	ND	ND	ND	ND	ND	ND	ND	ND	ND	ND	ND	<LOQ	ND	ND	ND	ND	ND	ND	ND	ND	ND	ND	ND	ND	0.0612 ± 0.0009	ND	ND	ND	ND	ND	ND	ND	ND	ND
MOH-661	IGET XXL - Double Apple	Set B	14.1 ± 0.4	ND	ND	ND	ND	ND	ND	ND	ND	ND	ND	ND	ND	ND	ND	ND	ND	ND	ND	ND	ND	ND	ND	<LOQ	ND	ND	ND	ND	ND	ND	ND	ND	ND	ND	ND	ND	ND	ND	ND	ND	ND
MOH-662	HQD Cuvie Plus - Blueberry Lemonade	Set B	7.5 ± 0.2	0.37 ± 0.009	ND	ND	ND	ND	ND	ND	ND	ND	ND	ND	ND	ND	ND	ND	ND	ND	ND	5.8 ± 0.2	ND	ND	ND	5.8 ± 0.1	ND	ND	ND	ND	ND	0.4 ± 0.02	ND	ND	ND	ND	ND	ND	ND	ND	ND	ND	ND
MOH-663	HQD Cuvie Plus - Bubblewater	Set B	14.6 ± 0.2	ND	ND	ND	ND	ND	ND	ND	ND	ND	ND	ND	ND	ND	ND	ND	ND	1.01 ± 0.03	ND	0.053 ± 0.004	ND	ND	ND	0.145 ± 0.007	ND	ND	ND	ND	ND	<LOQ	ND	0.136 ± 0.001	ND	ND	ND	<LOQ	ND	ND	ND	ND	ND
MOH-664	IGET XXL - Cherry Ice	Set B	13 ± 1	0.73 ± 0.08	ND	ND	ND	ND	ND	ND	ND	ND	ND	ND	ND	ND	ND	ND	ND	ND	ND	ND	ND	ND	ND	ND	ND	ND	ND	ND	ND	0.45 ± 0.04	ND	ND	ND	ND	ND	ND	ND	ND	ND	ND	ND
MOH-665	IGET King - Blueberry Raspberry Ice	Set B	10.8 ± 0.3	ND	ND	ND	ND	ND	ND	ND	ND	ND	ND	ND	ND	ND	ND	ND	ND	ND	ND	19.7 ± 0.2	ND	ND	ND	47 ± 1	ND	ND	ND	ND	ND	<LOQ	ND	<LOQ	ND	ND	ND	ND	D	ND	ND	ND	ND
MOH-666	IVAPEMAN Idol - Mixed Fruit	Set B	8.28 ± 0.08	ND	ND	ND	ND	ND	ND	ND	ND	ND	ND	ND	ND	ND	ND	ND	ND	ND	<LOQ	1.46 ± 0.03	ND	ND	ND	2.88 ± 0.04	ND	ND	ND	ND	ND	1.72 ± 0.05	ND	0.159 ± 0.004	ND	ND	ND	ND	ND	ND	ND	ND	ND
MOH-667	IGET Shion - Classic Tobacco	Set B	ND	ND	ND	ND	ND	ND	ND	ND	ND	0.60 ± 0.01	ND	ND	ND	ND	ND	ND	ND	ND	2.79 ± 0.06	ND	ND	2.54 ± 0.05	ND	ND	ND	ND	ND	ND	ND	4.1 ± 0.1	1.79 ± 0.05	ND	ND	ND	ND	ND	ND	ND	ND	ND	ND
MOH-668	IGET XXL - Raspberry Lemon	Set B	13.2 ± 0.7	ND	ND	ND	ND	ND	ND	ND	ND	ND	<LOQ	ND	ND	ND	ND	ND	ND	ND	ND	16.3 ± 0.5	ND	ND	ND	31 ± 1	ND	ND	ND	ND	ND	0.23 ± 0.02	ND	<LOQ	ND	ND	ND	ND	D	ND	ND	ND	ND
MOH-669	IGET XXL - Strawberry Banana Ice	Set B	12.8 ± 0.5	ND	ND	ND	ND	ND	ND	ND	ND	ND	ND	ND	ND	ND	ND	ND	ND	<LOQ	0.75 ± 0.03	ND	ND	ND	ND	ND	ND	ND	ND	ND	0.14 ± 0.01	0.31 ± 0.04	ND	0.172 ± 0.006	ND	ND	ND	ND	ND	ND	ND	ND	ND
MOH-670	IVAPEMAN Idol - Strawberry Lush	Set B	10.3 ± 0.2	ND	ND	ND	ND	ND	ND	ND	ND	ND	ND	ND	ND	ND	ND	ND	ND	ND	<LOQ	ND	ND	ND	ND	ND	ND	ND	ND	ND	<LOQ	ND	ND	0.277 ± 0.003	ND	ND	<LOQ	ND	ND	ND	ND	ND	ND
MOH-671	HQD Box - Kiwi Strawberry Ice	Set B	16.2 ± 0.7	ND	ND	ND	ND	ND	ND	ND	ND	ND	ND	ND	ND	ND	ND	ND	ND	ND	0.93 ± 0.05	ND	ND	ND	ND	ND	ND	ND	ND	ND	<LOQ	ND	ND	0.182 ± 0.003	ND	ND	ND	ND	ND	ND	ND	ND	ND
MOH-672	IGET XXL - Double Apple	Set B	16.2 ± 0.3	ND	ND	ND	ND	ND	ND	ND	ND	ND	ND	ND	ND	ND	ND	ND	ND	<LOQ	ND	ND	ND	ND	ND	ND	ND	ND	ND	ND	ND	ND	ND	ND	ND	ND	ND	ND	ND	ND	ND	ND	ND
MOH-673	IGET Legend - Strawberry Watermelon	Set B	16.8 ± 0.4	ND	ND	ND	ND	ND	ND	ND	ND	ND	<LOQ	ND	ND	ND	ND	ND	ND	<LOQ	<LOQ	0.282 ± 0.007	ND	ND	ND	0.9 ± 0.01	ND	ND	ND	ND	0.177 ± 0.009	0.301 ± 0.002	ND	0.238 ± 0.007	ND	ND	0.148 ± 0.006	ND	ND	ND	D	ND	ND
MOH-674	IGET XXL - Double Apple	Set B	16.4 ± 0.3	ND	ND	ND	ND	ND	ND	ND	ND	ND	ND	ND	ND	ND	ND	ND	ND	ND	ND	ND	ND	ND	ND	ND	ND	ND	ND	ND	ND	ND	ND	ND	ND	ND	ND	ND	ND	ND	ND	ND	ND
MOH-675	HQD King - Lush Ice	Set B	14.3 ± 0.08	ND	ND	ND	ND	ND	ND	ND	ND	ND	ND	ND	ND	ND	ND	ND	ND	ND	3.25 ± 0.07	1.06 ± 0.02	ND	ND	ND	1.42 ± 0.01	ND	ND	ND	ND	ND	ND	ND	<LOQ	ND	ND	ND	ND	ND	ND	ND	ND	ND
MOH-677	HQD Cuvie Plus - Apple Crush	Set B	13.6 ± 0.5	ND	ND	ND	ND	ND	ND	ND	ND	ND	ND	ND	ND	ND	ND	ND	ND	ND	ND	ND	ND	ND	ND	ND	ND	ND	ND	ND	ND	ND	ND	ND	ND	ND	ND	ND	ND	ND	ND	ND	ND
MOH-678	IGET XXL - Mixed Berry	Set B	10.2 ± 0.2	0.79 ± 0.01	ND	ND	ND	ND	ND	ND	ND	ND	ND	ND	ND	ND	ND	ND	ND	ND	ND	2.25 ± 0.06	ND	ND	ND	3.57 ± 0.06	ND	ND	ND	ND	ND	0.5 ± 0.02	ND	ND	ND	ND	ND	ND	ND	ND	ND	ND	ND
MOH-679	IGET Mega - Strawberry Kiwi Ice	Set B	16.6 ± 0.5	ND	ND	ND	ND	ND	ND	ND	ND	ND	ND	ND	ND	ND	ND	ND	ND	ND	1.39 ± 0.04	ND	ND	ND	ND	ND	ND	ND	ND	ND	ND	ND	ND	0.081 ± 0.004	ND	ND	ND	ND	ND	ND	ND	ND	ND
MOH-680	IGET XXL - Pink Lemonade	Set B	15.8 ± 0.2	ND	ND	ND	ND	ND	ND	ND	ND	ND	ND	ND	ND	ND	ND	ND	ND	<LOQ	ND	7.5 ± 0.04	ND	ND	ND	9.1 ± 0.2	ND	ND	ND	ND	ND	ND	ND	<LOQ	ND	ND	ND	ND	ND	ND	ND	ND	ND
MOH-681	GUNNPOD Normal - Lush Ice	Set B	14.88 ± 0.09	ND	ND	ND	ND	ND	ND	ND	ND	ND	ND	ND	ND	ND	ND	ND	ND	ND	ND	0.0577 ± 0.0007	ND	ND	ND	0.115 ± 0.001	ND	ND	ND	ND	ND	<LOQ	ND	ND	ND	ND	ND	<LOQ	ND	ND	ND	ND	ND
MOH-682	IGET Legend - Mango Banana Ice	Set B	19.3 ± 0.7	ND	ND	ND	ND	ND	ND	ND	ND	ND	<LOQ	ND	ND	ND	ND	ND	ND	ND	<LOQ	0.79 ± 0.03	ND	ND	ND	2.34 ± 0.04	ND	ND	ND	ND	ND	0.25 ± 0.02	ND	0.187 ± 0.003	ND	ND	ND	ND	ND	ND	ND	ND	ND
MOH-683	IGET King - Passion Fruit Grape Ice	Set B	9 ± 0.1	ND	ND	ND	ND	ND	ND	ND	ND	ND	ND	ND	ND	ND	ND	ND	ND	ND	0.8 ± 0.01	ND	ND	ND	ND	<LOQ	ND	ND	ND	ND	ND	ND	ND	ND	ND	ND	ND	ND	ND	ND	ND	ND	ND
MOH-684	IGET XXL - Cherry Ice	Set B	14.79 ± 0.07	0.872 ± 0.007	ND	ND	ND	ND	ND	ND	ND	ND	ND	ND	ND	ND	ND	ND	ND	ND	ND	ND	<LOQ	ND	ND	ND	ND	ND	ND	ND	ND	0.49 ± 0.02	ND	ND	ND	ND	ND	ND	ND	ND	ND	ND	ND
MOH-685	HQD Cuvie Plus - Kiwi Pomegranate	Set B	13.6 ± 0.6	ND	ND	ND	ND	ND	ND	ND	ND	ND	ND	ND	ND	ND	ND	ND	ND	ND	2.63 ± 0.06	ND	ND	ND	ND	ND	ND	ND	ND	ND	<LOQ	ND	ND	0.068 ± 0.004	ND	ND	0.082 ± 0.005	ND	ND	ND	ND	ND	ND
MOH-686	HQD Cuvie Plus - Blueberry	Set B	8.2 ± 0.1	ND	ND	ND	ND	ND	ND	ND	ND	ND	ND	ND	ND	ND	ND	ND	ND	ND	ND	ND	ND	ND	ND	ND	ND	ND	ND	ND	ND	0.67 ± 0.01	ND	ND	ND	ND	ND	ND	ND	ND	ND	ND	ND
MOH-687	HQD Cuvie - Blue Razz	Set B	0.39 ± 0.02	ND	ND	ND	ND	ND	ND	ND	ND	ND	ND	ND	ND	ND	ND	ND	ND	ND	ND	0.4 ± 0.02	ND	ND	ND	0.22 ± 0.01	ND	ND	ND	ND	ND	0.61 ± 0.02	ND	ND	ND	ND	ND	ND	D	ND	ND	ND	ND
MOH-688	IGET Mega - Blackberry Ice	Set B	11.3 ± 0.5	ND	ND	ND	ND	ND	ND	ND	ND	ND	ND	ND	ND	ND	ND	ND	ND	ND	ND	11 ± 0.2	ND	ND	ND	18.7 ± 0.09	ND	ND	ND	ND	ND	0.41 ± 0.03	ND	ND	ND	ND	ND	ND	D	ND	D	ND	ND
MOH-689	IGET XXL - Cherry Ice	Set B	12.7 ± 0.2	0.639 ± 0.005	ND	ND	ND	ND	ND	ND	ND	ND	ND	ND	ND	ND	ND	ND	ND	ND	ND	ND	<LOQ	ND	ND	ND	ND	ND	ND	ND	ND	0.39 ± 0.01	ND	ND	ND	ND	ND	ND	ND	ND	ND	ND	ND
MOH-690	IGET XXL - Strawberry Watermelon	Set B	12.5 ± 0.4	0.98 ± 0.04	ND	ND	ND	ND	ND	ND	ND	ND	ND	ND	ND	ND	ND	ND	ND	ND	ND	ND	ND	ND	ND	ND	ND	ND	ND	ND	<LOQ	ND	ND	0.133 ± 0.007	ND	ND	<LOQ	ND	ND	ND	ND	ND	ND
MOH-691	IGET XXL - Peach Ice	Set B	15.4 ± 0.4	ND	ND	ND	ND	ND	ND	ND	ND	ND	ND	ND	ND	ND	ND	ND	ND	ND	ND	ND	ND	ND	ND	ND	ND	ND	ND	ND	ND	ND	ND	0.148 ± 0.001	ND	<LOQ	0.28 ± 0.01	ND	ND	ND	ND	ND	ND
MOH-693	IGET Legend - Grape Ice	Set B	19.6 ± 0.3	ND	ND	ND	ND	ND	<LOQ	ND	ND	ND	ND	ND	ND	ND	ND	ND	ND	<LOQ	6 ± 0.09	ND	ND	ND	ND	ND	ND	ND	ND	ND	ND	<LOQ	ND	ND	ND	ND	ND	ND	ND	ND	ND	ND	ND
MOH-694	IGET XXL - Raspberry Lemon	Set B	12.5 ± 0.4	ND	ND	ND	ND	ND	ND	ND	ND	ND	ND	ND	ND	ND	ND	ND	ND	ND	ND	18.7 ± 0.7	ND	ND	ND	30.2 ± 0.2	ND	ND	ND	ND	ND	<LOQ	ND	<LOQ	ND	ND	ND	ND	D	ND	ND	ND	ND
MOH-695	IGET Shion - Grape	Set B	5.87 ± 0.08	ND	ND	ND	ND	ND	ND	ND	ND	ND	ND	ND	ND	ND	ND	ND	ND	ND	0.85 ± 0.03	ND	ND	ND	ND	ND	ND	ND	ND	ND	ND	ND	ND	ND	ND	ND	ND	ND	ND	ND	ND	ND	ND
MOH-697	IGET XXL - Blackberry Ice	Set B	13.7 ± 0.2	0.989 ± 0.005	ND	ND	ND	ND	ND	ND	ND	ND	ND	ND	ND	ND	ND	ND	ND	ND	ND	9.18 ± 0.05	ND	ND	ND	10.8 ± 0.4	ND	ND	ND	ND	ND	0.24 ± 0.02	ND	ND	ND	ND	<LOQ	ND	D	ND	D	ND	ND
MOH-698	IGET XXL - Grape	Set B	11.4 ± 0.5	ND	ND	ND	ND	ND	ND	ND	ND	ND	ND	ND	ND	ND	ND	ND	ND	ND	<LOQ	ND	ND	ND	ND	ND	ND	ND	ND	ND	ND	ND	ND	ND	ND	ND	ND	ND	ND	ND	ND	ND	ND
MOH-699	HQD Cuvie Plus - Strawberry Watermelon	Set B	15.6 ± 0.6	ND	ND	ND	ND	ND	ND	ND	ND	ND	<LOQ	ND	ND	ND	ND	ND	ND	ND	3.1 ± 0.2	0.69 ± 0.03	ND	ND	ND	0.99 ± 0.05	ND	ND	ND	ND	0.242 ± 0.006	ND	ND	0.36 ± 0.01	ND	ND	ND	ND	ND	ND	ND	ND	ND
MOH-700	IGET King - Passion Fruit Grape Ice	Set B	10.4 ± 0.4	ND	ND	ND	ND	ND	ND	ND	ND	ND	ND	ND	ND	ND	ND	ND	ND	ND	<LOQ	ND	ND	ND	ND	ND	ND	ND	ND	ND	ND	ND	ND	ND	ND	ND	ND	ND	ND	ND	ND	ND	ND
MOH-701	IGET Bar - Cherry Blueberry	Set B	11.1 ± 0.3	ND	ND	ND	ND	ND	ND	ND	ND	ND	ND	ND	ND	ND	ND	ND	ND	ND	ND	2.08 ± 0.08	<LOQ	ND	ND	7.2 ± 0.2	ND	ND	ND	ND	ND	1.79 ± 0.04	ND	ND	ND	ND	ND	ND	D	ND	ND	ND	ND
MOH-702	IGET Shion - Passion Fruit	Set B	10.8 ± 0.6	ND	ND	ND	ND	ND	ND	ND	ND	ND	ND	ND	ND	ND	ND	ND	ND	ND	0.76 ± 0.02	0.91 ± 0.03	ND	ND	ND	0.89 ± 0.05	ND	ND	ND	ND	ND	ND	ND	<LOQ	ND	ND	ND	ND	ND	ND	ND	ND	ND
MOH-703	IGET Bar - Cherry Blueberry	Set B	12.1 ± 0.7	ND	ND	ND	ND	ND	ND	ND	ND	ND	ND	ND	ND	ND	ND	ND	ND	ND	ND	2.6 ± 0.2	<LOQ	ND	ND	7.5 ± 0.4	ND	ND	ND	ND	ND	1.8 ± 0.1	ND	ND	ND	ND	ND	ND	D	ND	ND	ND	ND
MOH-704	IGET XXL - Mojito Lime	Set B	11.9 ± 0.7	ND	ND	ND	ND	ND	ND	ND	ND	ND	ND	ND	ND	ND	ND	ND	ND	0.7 ± 0.05	<LOQ	2.2 ± 0.1	ND	ND	ND	3.4 ± 0.2	ND	ND	ND	ND	ND	ND	ND	ND	ND	ND	ND	ND	ND	ND	ND	ND	ND
MOH-705	IGET XXL - Peach Ice	Set B	15.4 ± 0.5	ND	ND	ND	ND	ND	ND	ND	ND	ND	ND	ND	ND	ND	ND	ND	ND	ND	ND	ND	ND	ND	ND	ND	ND	ND	ND	ND	ND	ND	ND	0.159 ± 0.005	ND	<LOQ	0.32 ± 0.01	ND	ND	ND	ND	ND	ND
MOH-707	IGET XXL - Blackberry Ice	Set B	15.3 ± 0.6	1.27 ± 0.04	ND	ND	ND	ND	ND	ND	ND	ND	ND	ND	ND	ND	ND	ND	ND	<LOQ	ND	9.6 ± 0.4	ND	ND	ND	11.9 ± 0.4	ND	ND	ND	ND	ND	0.254 ± 0.007	ND	ND	ND	ND	0.084 ± 0.003	ND	D	ND	D	ND	ND
MOH-708	IGET XXL - Blackberry Ice	Set B	15 ± 2	1.2 ± 0.1	ND	ND	ND	ND	ND	ND	ND	ND	ND	ND	ND	ND	ND	ND	ND	<LOQ	ND	8.2 ± 0.8	ND	ND	ND	18.8 ± 0.4	ND	ND	ND	ND	ND	0.29 ± 0.03	ND	ND	ND	ND	0.07 ± 0.01	ND	D	ND	D	ND	ND
MOH-709	IGET XXL - Kiwi Ice	Set B	12.7 ± 0.2	0.917 ± 0.008	ND	ND	ND	ND	ND	ND	ND	ND	ND	ND	ND	ND	ND	ND	ND	ND	ND	ND	ND	ND	ND	ND	ND	ND	ND	ND	ND	ND	ND	0.103 ± 0.001	ND	ND	ND	ND	ND	ND	ND	ND	ND
MOH-711	IGET XXL - Raspberry Lemon	Set B	15.1 ± 0.3	ND	ND	ND	ND	ND	ND	ND	ND	ND	<LOQ	ND	ND	ND	ND	ND	ND	ND	ND	16.7 ± 0.2	ND	ND	ND	31.4 ± 0.3	ND	ND	ND	ND	ND	<LOQ	ND	<LOQ	ND	ND	ND	ND	D	ND	ND	ND	ND
MOH-712	IGET XXL - Raspberry Lemon	Set B	13.8 ± 0.3	ND	ND	ND	ND	ND	ND	ND	ND	ND	<LOQ	ND	ND	ND	ND	ND	ND	ND	ND	17.1 ± 0.5	ND	ND	ND	34 ± 1	ND	ND	ND	ND	ND	<LOQ	ND	<LOQ	ND	ND	ND	ND	D	ND	ND	ND	ND
MOH-713	HQD Cuvie Plus - Strawberry Watermelon	Set B	15.4 ± 0.1	ND	ND	ND	ND	ND	ND	ND	ND	ND	<LOQ	ND	ND	ND	ND	ND	ND	ND	3 ± 0.1	0.72 ± 0.02	ND	ND	ND	1.12 ± 0.02	ND	ND	ND	ND	0.246 ± 0.004	<LOQ	ND	0.341 ± 0.004	ND	ND	ND	ND	ND	ND	ND	ND	ND
MOH-714	IGET XXL - Blue Razz	Set B	12.3 ± 0.3	0.7 ± 0.02	ND	ND	ND	ND	ND	ND	ND	ND	ND	ND	ND	ND	ND	ND	ND	ND	ND	14.2 ± 0.4	ND	ND	ND	21.5 ± 0.3	ND	ND	ND	ND	ND	ND	ND	<LOQ	ND	ND	ND	ND	D	ND	ND	ND	ND
MOH-715	HQD Cuvie Plus Grapey	Set B	8.1 ± 0.3	ND	ND	ND	ND	ND	ND	ND	ND	ND	ND	ND	ND	ND	ND	ND	ND	<LOQ	2.54 ± 0.07	ND	ND	ND	ND	ND	ND	ND	ND	ND	ND	ND	ND	ND	ND	ND	ND	ND	ND	ND	ND	ND	ND
MOH-716	HQD Cuvie Plus - Pink Lemon	Set B	9.6 ± 0.3	ND	ND	ND	ND	ND	ND	ND	ND	ND	ND	ND	ND	ND	ND	ND	ND	ND	ND	14 ± 0.2	ND	ND	ND	10.3 ± 0.1	ND	ND	ND	ND	ND	ND	ND	<LOQ	ND	ND	ND	ND	ND	ND	ND	ND	ND
MOH-717	GUNNPOD Normal - Strawberry Kiwi	Set B	11.5 ± 0.5	ND	ND	ND	ND	ND	ND	ND	ND	ND	ND	ND	ND	ND	ND	ND	ND	ND	<LOQ	ND	ND	ND	ND	ND	ND	ND	ND	ND	<LOQ	ND	ND	0.255 ± 0.009	ND	ND	<LOQ	ND	ND	ND	ND	ND	ND
MOH-727	HQD Cuvie - Ice Mango	Set B	3.2 ± 0.1	ND	ND	ND	ND	ND	ND	ND	ND	ND	ND	ND	ND	ND	ND	ND	ND	ND	<LOQ	1.25 ± 0.04	ND	ND	ND	0.55 ± 0.02	ND	ND	ND	ND	ND	ND	ND	<LOQ	ND	ND	ND	ND	ND	D	ND	ND	ND
MOH-728	HQD Cuvie - Peach Ice	Set B	3.6 ± 0.1	ND	ND	ND	ND	ND	ND	ND	ND	ND	ND	ND	ND	ND	ND	ND	ND	ND	ND	ND	ND	ND	ND	ND	ND	ND	ND	ND	ND	ND	ND	0.163 ± 0.008	ND	<LOQ	0.157 ± 0.003	ND	ND	ND	ND	ND	ND
MOH-739	HQD Box - Frozen Watermelon Raspberry	Set B	12 ± 0.4	ND	ND	ND	ND	ND	ND	ND	ND	ND	ND	ND	ND	ND	<LOQ	ND	ND	ND	<LOQ	3.9 ± 0.1	ND	ND	ND	9.8 ± 0.4	ND	ND	ND	ND	ND	0.5 ± 0.02	ND	0.075 ± 0.004	ND	ND	ND	<LOQ	D	ND	ND	ND	ND
MOH-745	IGET Bar - Cola Ice	Set B	15.1 ± 0.4	ND	ND	ND	ND	ND	ND	ND	ND	ND	ND	ND	ND	ND	ND	ND	ND	ND	ND	1.08 ± 0.03	ND	ND	ND	2.41 ± 0.09	ND	ND	ND	ND	ND	ND	ND	ND	ND	ND	ND	ND	ND	ND	ND	ND	ND
MOH-752	GUNNPOD Normal - Mango Guava	Set B	11.5 ± 0.6	ND	ND	ND	ND	ND	ND	ND	ND	ND	ND	ND	ND	ND	<LOQ	ND	ND	ND	<LOQ	0.84 ± 0.05	ND	ND	ND	2.2 ± 0.1	ND	ND	ND	ND	ND	<LOQ	ND	0.23 ± 0.01	ND	ND	ND	ND	ND	ND	ND	ND	ND
MOH-775	IGET XXL - Raspberry Lemon	Set B	12.6 ± 0.5	ND	ND	ND	ND	ND	ND	ND	ND	ND	<LOQ	ND	ND	ND	ND	ND	ND	ND	ND	17.2 ± 0.2	ND	ND	ND	32.3 ± 0.6	ND	ND	ND	ND	ND	<LOQ	ND	<LOQ	ND	ND	ND	ND	ND	ND	ND	ND	ND
MOH-786	IGET Shion - Lychee Ice	Set B	14.4 ± 0.5	ND	ND	ND	ND	ND	ND	ND	ND	ND	ND	ND	ND	ND	ND	ND	ND	ND	4.2 ± 0.2	ND	ND	ND	ND	ND	ND	ND	ND	ND	ND	1.98 ± 0.04	ND	ND	ND	ND	ND	ND	ND	ND	ND	ND	ND
SCH-001	HQD Cuvie - Strawberry	Set A	7.4 ± 0.1	ND	ND	ND	ND	ND	ND	ND	ND	ND	ND	ND	ND	ND	ND	ND	ND	ND	ND	0.5 ± 0.02	ND	ND	ND	0.54 ± 0.02	ND	ND	ND	ND	ND	ND	ND	ND	ND	ND	ND	ND	ND	ND	ND	ND	ND
SCH-002	IGET Shion - Blueberry Ice	Set B	15.3 ± 0.2	ND	ND	ND	ND	ND	ND	ND	ND	ND	ND	ND	ND	ND	ND	ND	ND	ND	ND	3.7 ± 0.1	ND	ND	ND	4.4 ± 0.1	ND	ND	ND	ND	ND	0.89 ± 0.02	ND	ND	ND	ND	ND	ND	ND	ND	ND	ND	ND
SCH-003	IGET Shion - Apple	Set A	14.6 ± 0.4	ND	ND	ND	ND	ND	ND	ND	ND	ND	<LOQ	ND	ND	ND	ND	ND	ND	ND	ND	ND	ND	ND	ND	ND	ND	ND	ND	ND	ND	0.98 ± 0.01	ND	ND	ND	ND	ND	ND	ND	ND	ND	ND	ND
SCH-004	PUFF BAR Plus - Pina Colada	Set A	6.6 ± 0.2	ND	ND	ND	ND	ND	ND	ND	ND	ND	ND	ND	ND	ND	ND	ND	ND	ND	1.51 ± 0.05	2.3 ± 0.1	ND	ND	ND	9 ± 0.4	ND	ND	ND	ND	ND	1.16 ± 0.04	ND	ND	ND	ND	0.1125 ± 0.0004	ND	ND	ND	ND	ND	ND
SCH-005	PUFF BAR Plus - Choco Milk	Set A	9.05 ± 0.09	ND	ND	ND	ND	ND	ND	ND	ND	ND	ND	ND	ND	ND	ND	ND	ND	ND	ND	ND	ND	<LOQ	ND	ND	ND	ND	ND	ND	ND	1.27 ± 0.01	<LOQ	ND	ND	ND	ND	ND	ND	ND	ND	ND	ND
SCH-006	PUFF BAR Plus - Grape	Set A	8.7 ± 0.2	ND	ND	ND	ND	ND	ND	ND	ND	ND	ND	ND	ND	ND	ND	ND	ND	ND	<LOQ	0.39 ± 0.02	ND	ND	ND	0.29 ± 0.01	ND	ND	ND	ND	ND	ND	ND	ND	ND	ND	ND	ND	ND	ND	ND	ND	ND
SCH-008	HQD Cuvie Plus - Grapey	Set A	15.2 ± 0.3	2.03 ± 0.03	ND	ND	ND	ND	ND	ND	ND	ND	ND	ND	ND	ND	ND	ND	ND	<LOQ	2.59 ± 0.05	ND	ND	ND	ND	<LOQ	ND	ND	ND	ND	ND	ND	ND	ND	ND	ND	ND	ND	ND	ND	ND	ND	ND
SCH-009	IGET XXL - Pineapple Juice Ice	Set A	19.3 ± 0.4	0.98 ± 0.02	ND	ND	ND	ND	ND	ND	ND	ND	ND	ND	ND	ND	ND	ND	ND	<LOQ	2.36 ± 0.06	0.77 ± 0.01	ND	ND	ND	1.52 ± 0.02	ND	ND	ND	ND	ND	ND	ND	ND	ND	ND	ND	ND	ND	D	ND	ND	ND
SCH-010	IGET Shion - Grape	Set A	9.11 ± 0.06	ND	ND	ND	ND	ND	ND	ND	ND	ND	ND	ND	ND	ND	ND	ND	ND	ND	<LOQ	ND	ND	ND	ND	ND	ND	ND	ND	ND	ND	ND	ND	ND	ND	ND	ND	ND	ND	ND	ND	ND	ND
SCH-011	IGET Shion - Mango	Set A	15.2 ± 0.1	ND	ND	ND	ND	ND	ND	ND	ND	ND	<LOQ	ND	ND	ND	ND	ND	ND	ND	<LOQ	1.31 ± 0.04	ND	ND	ND	1.98 ± 0.03	ND	ND	ND	ND	ND	ND	ND	ND	ND	ND	ND	ND	ND	D	ND	ND	ND
SCH-012	IGET Bar - Banana Ice	Set A	22.7 ± 0.8	ND	ND	ND	ND	ND	ND	ND	ND	ND	ND	ND	ND	ND	ND	ND	ND	0.43 ± 0.01	ND	ND	ND	ND	ND	ND	ND	ND	ND	ND	ND	<LOQ	ND	ND	ND	ND	ND	ND	ND	ND	ND	ND	ND
SCH-013	IGET Bar - Strawberry Kiwi Ice	Set A	21 ± 2	ND	ND	ND	ND	ND	0.45 ± 0.03	ND	ND	ND	0.74 ± 0.06	ND	ND	ND	ND	ND	ND	0.44 ± 0.03	<LOQ	ND	ND	ND	ND	ND	ND	ND	ND	ND	<LOQ	ND	ND	<LOQ	ND	ND	<LOQ	ND	ND	ND	ND	ND	ND
SCH-014	X-QLUSIVE X-POD - Blueberry Ice	Set A	8.3 ± 0.1	ND	ND	ND	ND	ND	ND	ND	ND	ND	0.47 ± 0.02	ND	ND	ND	ND	ND	ND	ND	ND	ND	ND	ND	ND	ND	ND	ND	ND	ND	ND	<LOQ	ND	ND	ND	ND	ND	ND	D	ND	ND	ND	ND
SCH-015	X-QLUSIVE X-POD - Blackberry Ice	Set A	6.09 ± 0.08	ND	ND	ND	ND	ND	ND	ND	ND	ND	ND	ND	ND	ND	ND	ND	ND	ND	ND	9.9 ± 0.3	ND	ND	ND	10.4 ± 0.5	ND	ND	ND	ND	ND	ND	ND	ND	ND	ND	ND	ND	D	ND	ND	ND	ND
SCH-016	HQD Cuvie Plus - Blueberry	Set A	16.6 ± 0.5	ND	ND	ND	ND	ND	ND	ND	ND	ND	<LOQ	ND	ND	ND	ND	ND	ND	<LOQ	ND	ND	ND	ND	ND	ND	ND	ND	ND	ND	ND	<LOQ	ND	ND	ND	ND	ND	ND	ND	ND	ND	ND	ND
SCH-017	HQD Cuvie Plus - Kiwi Pomegranate	Set A	14.4 ± 0.3	ND	ND	ND	ND	ND	ND	ND	ND	ND	ND	ND	ND	ND	ND	ND	ND	ND	1.49 ± 0.05	ND	ND	ND	ND	<LOQ	ND	ND	ND	ND	<LOQ	ND	ND	ND	ND	ND	<LOQ	ND	ND	ND	ND	ND	ND
SCH-018	IGET Shion - Passion Fruit	Set A	5.8 ± 0.1	ND	ND	ND	ND	ND	ND	ND	ND	ND	ND	ND	ND	ND	ND	ND	ND	ND	ND	1.3 ± 0.03	ND	ND	ND	0.739 ± 0.007	ND	ND	ND	ND	ND	ND	ND	ND	ND	ND	ND	ND	ND	ND	ND	ND	ND
SCH-019	GUNNPOD Normal - Banana Papaya	Set A	17.4 ± 0.6	2.70 ± 0.04	ND	<LOQ	ND	ND	ND	ND	ND	ND	ND	ND	ND	ND	ND	ND	ND	ND	ND	ND	ND	ND	ND	<LOQ	ND	ND	ND	ND	ND	1.35 ± 0.07	<LOQ	ND	ND	ND	ND	ND	ND	ND	ND	ND	ND
SCH-020	GUNNPOD Normal - Mixed Berry	Set A	13.9 ± 0.6	ND	ND	ND	ND	ND	<LOQ	ND	ND	ND	<LOQ	ND	ND	ND	<LOQ	ND	ND	ND	ND	0.97 ± 0.03	ND	ND	ND	3 ± 0.2	ND	ND	ND	ND	0.106 ± 0.009	1.11 ± 0.04	ND	<LOQ	ND	ND	ND	ND	D	D	ND	ND	ND
SCH-021	GUNNPOD Normal - Pineapple	Set A	13.2 ± 0.3	ND	ND	ND	ND	ND	ND	ND	ND	ND	ND	ND	ND	ND	ND	ND	ND	ND	1.69 ± 0.02	3.74 ± 0.04	ND	ND	ND	6.2 ± 0.7	ND	ND	ND	ND	ND	ND	ND	ND	ND	ND	ND	ND	ND	ND	ND	ND	ND
SCH-022	GUNNPOD Normal - Strawberry Kiwi	Set A	18.4 ± 0.2	ND	ND	ND	ND	ND	0.1953 ± 0.0009	ND	ND	ND	<LOQ	ND	ND	ND	ND	ND	ND	ND	ND	ND	ND	ND	ND	ND	ND	ND	ND	ND	<LOQ	ND	ND	0.477 ± 0.009	ND	ND	<LOQ	ND	ND	ND	ND	ND	ND
SCH-023	GUNNPOD Normal - Lush Ice	Set A	14.2 ± 0.3	ND	ND	ND	ND	ND	ND	ND	ND	ND	ND	ND	ND	ND	ND	ND	ND	ND	ND	1.19 ± 0.02	ND	ND	ND	3 ± 0.03	ND	ND	ND	ND	ND	ND	ND	ND	ND	ND	ND	0.093 ± 0.003	ND	ND	ND	ND	ND
SCH-024	GUNNPOD Normal - Cola Ice	Set A	21 ± 0.7	ND	ND	ND	ND	ND	ND	ND	ND	ND	ND	ND	ND	ND	ND	ND	ND	ND	ND	ND	ND	ND	ND	ND	ND	ND	ND	ND	ND	ND	ND	ND	ND	ND	ND	ND	ND	ND	ND	ND	ND
SCH-025	IGET Legend - Mango Banana Ice	Set A	19.6 ± 0.2	ND	ND	ND	ND	ND	ND	ND	ND	ND	0.61 ± 0.02	ND	ND	ND	ND	ND	ND	ND	<LOQ	0.61 ± 0.03	ND	ND	ND	3.18 ± 0.06	ND	ND	ND	ND	ND	ND	ND	<LOQ	ND	ND	ND	ND	ND	ND	ND	ND	ND
SCH-026	IGET XXL - Pink Lemonade	Set A	6 ± 0.2	ND	ND	ND	ND	ND	ND	ND	ND	ND	ND	ND	ND	ND	ND	ND	ND	ND	ND	9.5 ± 0.8	ND	ND	ND	9.5 ± 0.3	ND	ND	ND	ND	ND	ND	ND	ND	ND	ND	ND	ND	ND	ND	ND	ND	ND
SCH-027	PUFF BAR Plus - Pina Colada	Set A	2.4 ± 0.1	ND	ND	ND	ND	ND	ND	ND	ND	ND	ND	ND	ND	ND	ND	ND	ND	ND	ND	<LOQ	ND	ND	ND	<LOQ	ND	ND	ND	ND	ND	ND	ND	ND	ND	ND	ND	ND	ND	ND	ND	ND	ND
SCH-028	HQD Cuvie - Siberia	Set A	4.1 ± 0.1	ND	ND	ND	ND	ND	ND	ND	ND	ND	ND	ND	ND	ND	ND	ND	ND	ND	<LOQ	ND	ND	ND	ND	<LOQ	ND	ND	ND	ND	ND	ND	ND	<LOQ	ND	ND	<LOQ	ND	ND	ND	ND	ND	ND
SCH-031	IGET Shion - Pineapple Ice	Set A	15.6 ± 0.2	ND	ND	ND	ND	ND	ND	ND	ND	ND	ND	ND	ND	ND	ND	ND	ND	<LOQ	3.58 ± 0.04	ND	ND	ND	ND	ND	ND	ND	ND	ND	ND	ND	ND	<LOQ	ND	ND	ND	ND	ND	ND	ND	ND	ND
SCH-032	Zefir Disposable - Peach	Set A	0.95 ± 0.02	ND	ND	ND	ND	ND	ND	ND	ND	ND	ND	ND	ND	ND	ND	ND	ND	ND	ND	ND	ND	ND	ND	ND	ND	ND	ND	ND	ND	ND	ND	ND	ND	ND	ND	ND	ND	ND	ND	ND	ND
SCH-033	PUFF BAR Plus - Guava Ice	Set A	14.4 ± 0.5	ND	ND	ND	ND	ND	ND	ND	ND	ND	ND	ND	ND	ND	ND	ND	ND	ND	ND	0.124 ± 0.007	ND	ND	ND	0.23 ± 0.02	ND	ND	ND	ND	ND	ND	ND	ND	ND	ND	ND	ND	ND	ND	ND	ND	ND
SCH-034	TRIBAL SPIRIT VAPE Disposable - Pink Lemonade	Set A	15 ± 0.3	ND	ND	ND	ND	ND	ND	ND	ND	ND	ND	ND	ND	ND	ND	ND	ND	<LOQ	ND	1.33 ± 0.04	ND	ND	ND	9.2 ± 0.6	ND	ND	ND	ND	ND	ND	ND	ND	ND	ND	ND	ND	ND	ND	ND	ND	ND
SCH-035	HQD Cuvie Plus - Black Ice	Set A	11.5 ± 0.1	ND	ND	ND	ND	ND	ND	ND	ND	ND	<LOQ	ND	ND	ND	ND	ND	ND	ND	ND	11.5 ± 0.2	ND	ND	ND	13 ± 2	ND	ND	ND	ND	ND	1.02 ± 0.04	ND	ND	ND	ND	<LOQ	ND	D	ND	D	ND	ND
SCH-036	SOLO X Disposable - Mango Guava	Set A	12 ± 0.1	ND	ND	ND	ND	ND	ND	ND	ND	ND	0.67 ± 0.02	ND	ND	ND	ND	ND	ND	ND	<LOQ	<LOQ	ND	ND	ND	0.093 ± 0.007	ND	ND	ND	ND	<LOQ	ND	ND	ND	ND	ND	ND	ND	ND	ND	ND	ND	ND
SCH-037	IGET XXL - Cotton Candy	Set A	13.7 ± 0.2	ND	ND	ND	ND	ND	ND	ND	ND	ND	0.76 ± 0.03	ND	ND	ND	ND	ND	ND	ND	ND	ND	ND	ND	ND	ND	ND	ND	ND	ND	ND	4.43 ± 0.03	0.65 ± 0.02	ND	ND	ND	ND	ND	ND	ND	ND	ND	ND
SCH-038	IGET Shion - Pineapple Ice	Set A	10.72 ± 0.03	ND	ND	ND	ND	ND	ND	ND	ND	ND	ND	ND	ND	ND	ND	ND	ND	ND	2.31 ± 0.07	ND	ND	ND	ND	ND	ND	ND	ND	ND	ND	ND	ND	ND	ND	ND	ND	ND	ND	ND	ND	ND	ND
SCH-039	HQD Cuvie - Peach Ice	Set B	14 ± 1	ND	ND	ND	ND	ND	ND	ND	ND	ND	0.69 ± 0.06	ND	ND	ND	ND	ND	ND	ND	ND	ND	ND	ND	ND	ND	ND	ND	ND	ND	ND	ND	ND	ND	ND	ND	<LOQ	ND	ND	ND	ND	ND	ND
SCH-040	HQD Cuvie Plus - Lush Ice	Set A	8 ± 0.4	ND	ND	ND	ND	ND	ND	ND	ND	ND	ND	ND	ND	ND	ND	ND	ND	ND	ND	ND	ND	ND	ND	ND	ND	ND	ND	ND	ND	ND	ND	ND	ND	ND	<LOQ	0.069 ± 0.002	ND	ND	ND	ND	ND
SCH-041	BANG XXL - Blueberry Ice	Set A	26.4 ± 0.5	ND	ND	ND	ND	ND	ND	ND	ND	ND	0.505 ± 0.006	ND	ND	ND	ND	ND	ND	<LOQ	ND	10.1 ± 0.2	ND	ND	ND	9.23 ± 0.06	ND	ND	ND	ND	ND	1.19 ± 0.04	ND	ND	ND	ND	ND	ND	D	ND	ND	ND	ND
SCH-042	HQD Cuvie - Blueberry	Set A	9.5 ± 0.1	ND	ND	ND	ND	ND	ND	ND	ND	ND	ND	ND	ND	ND	ND	ND	ND	ND	ND	ND	ND	ND	ND	ND	ND	ND	ND	ND	ND	<LOQ	ND	ND	ND	ND	ND	ND	ND	ND	ND	ND	ND
SCH-043	E-PUFF Disposable - Strawberry	Set A	9.9 ± 0.4	ND	ND	ND	ND	ND	ND	ND	ND	ND	ND	ND	ND	ND	ND	ND	ND	ND	ND	ND	ND	ND	ND	ND	ND	ND	ND	ND	<LOQ	ND	ND	<LOQ	ND	ND	ND	ND	ND	ND	ND	ND	ND
SCH-044	PUFF BAR XXL - Grape	Set A	11.4 ± 0.3	ND	ND	ND	ND	ND	ND	ND	ND	ND	ND	ND	ND	ND	ND	ND	ND	ND	<LOQ	ND	ND	ND	ND	ND	ND	ND	ND	ND	ND	ND	ND	ND	ND	ND	ND	ND	ND	ND	ND	ND	ND
SCH-045	POSH Plus - Unknown	Set A	19.4 ± 0.2	ND	ND	ND	ND	ND	ND	ND	ND	ND	0.81 ± 0.02	ND	ND	ND	ND	ND	ND	<LOQ	<LOQ	3.52 ± 0.09	ND	ND	ND	2.25 ± 0.06	ND	ND	ND	ND	ND	1.92 ± 0.06	ND	ND	ND	ND	ND	ND	D	ND	ND	ND	ND
SCH-046	IGET XXL - Mint Lemonade	Set A	14.64 ± 0.05	0.725 ± 0.009	ND	ND	ND	ND	ND	ND	ND	ND	ND	ND	ND	ND	ND	ND	ND	ND	ND	2.13 ± 0.07	ND	ND	ND	2.81 ± 0.05	ND	ND	ND	ND	ND	ND	ND	ND	ND	ND	ND	ND	ND	ND	ND	ND	ND
SCH-047	IGET Shion - Very Berry	Set A	15.3 ± 0.2	ND	ND	ND	ND	ND	ND	ND	ND	ND	ND	ND	ND	ND	ND	ND	ND	<LOQ	<LOQ	ND	ND	ND	ND	ND	ND	ND	ND	ND	ND	ND	ND	ND	ND	ND	ND	ND	D	D	ND	ND	ND
SCH-049	HQD Cuvie Plus - POG Orange Guava	Set A	9.7 ± 0.3	ND	ND	ND	ND	ND	ND	ND	ND	ND	ND	ND	ND	ND	ND	ND	ND	ND	ND	<LOQ	ND	ND	ND	0.135 ± 0.004	ND	ND	ND	ND	ND	ND	ND	ND	ND	ND	ND	ND	ND	ND	ND	ND	ND
SCH-050	HQD Cuvie - Siberia	Set A	2.9 ± 0.1	ND	ND	ND	ND	ND	ND	ND	ND	ND	ND	ND	ND	ND	ND	ND	ND	ND	<LOQ	ND	ND	ND	ND	0.094 ± 0.005	ND	ND	ND	ND	ND	ND	ND	<LOQ	ND	ND	ND	ND	ND	ND	ND	ND	ND
SCH-051	PUFF BAR Plus - Tangerine Ice	Set A	13.5 ± 0.3	ND	ND	ND	ND	ND	ND	ND	ND	ND	ND	ND	ND	ND	ND	ND	ND	ND	ND	ND	ND	ND	ND	<LOQ	ND	ND	ND	ND	ND	ND	ND	ND	ND	ND	ND	ND	ND	ND	ND	ND	ND
SCH-052	HQD King - Energy Drink	Set A	13.4 ± 0.3	ND	ND	ND	ND	ND	ND	ND	ND	ND	ND	ND	ND	ND	ND	ND	<LOQ	ND	ND	<LOQ	ND	ND	ND	<LOQ	ND	ND	ND	ND	ND	2.24 ± 0.06	0.96 ± 0.04	ND	ND	ND	ND	ND	ND	ND	ND	ND	ND
SCH-053	HQD Box - Tropical Mango	Set A	17.1 ± 0.2	ND	ND	ND	ND	ND	ND	ND	ND	ND	0.93 ± 0.04	ND	ND	ND	ND	ND	ND	ND	2 ± 0.03	6.12 ± 0.04	ND	ND	ND	10.4 ± 0.4	ND	ND	ND	ND	ND	ND	ND	0.472 ± 0.007	ND	ND	ND	ND	ND	ND	ND	ND	ND
SCH-054	IGET Bar - Strawberry Kiwi Ice	Set A	24 ± 0.5	ND	ND	ND	ND	ND	0.63 ± 0.09	ND	ND	ND	0.75 ± 0.05	ND	ND	ND	ND	ND	ND	0.69 ± 0.05	<LOQ	ND	ND	ND	ND	ND	ND	ND	ND	ND	0.123 ± 0.002	ND	ND	<LOQ	ND	ND	<LOQ	ND	ND	ND	ND	ND	ND
SCH-055	IGET Bar - Melon Ice	Set A	23 ± 1	ND	ND	ND	ND	ND	ND	ND	ND	ND	<LOQ	ND	ND	ND	ND	ND	ND	0.58 ± 0.04	ND	ND	ND	ND	ND	ND	ND	ND	ND	ND	ND	ND	ND	ND	ND	ND	ND	ND	ND	ND	ND	ND	ND
SCH-056	IGET Bar - Mango Ice	Set A	23.3 ± 0.8	ND	ND	ND	ND	ND	0.23 ± 0.04	ND	ND	ND	0.7 ± 0.06	ND	ND	ND	<LOQ	ND	0.176 ± 0.004	ND	<LOQ	1.65 ± 0.06	ND	ND	ND	9.7 ± 0.1	ND	ND	ND	ND	ND	ND	ND	0.52 ± 0.01	ND	ND	ND	ND	ND	D	ND	ND	ND
SCH-057	GUNNPOD Meta - Fruit Monster	Set A	18.5 ± 0.4	ND	ND	ND	ND	ND	<LOQ	ND	ND	ND	ND	ND	ND	ND	ND	ND	ND	<LOQ	ND	3.37 ± 0.09	ND	ND	ND	10.5 ± 0.8	ND	ND	ND	ND	ND	ND	ND	ND	ND	ND	ND	ND	ND	ND	ND	ND	ND
SCH-058	GUNNPOD Normal - Blueberry Raspberry	Set A	9.2 ± 0.3	ND	ND	ND	ND	ND	ND	ND	ND	ND	1.05 ± 0.02	ND	ND	ND	<LOQ	ND	ND	ND	ND	0.76 ± 0.06	ND	ND	ND	1.85 ± 0.08	ND	ND	ND	ND	ND	0.89 ± 0.08	ND	ND	ND	ND	ND	ND	D	ND	ND	ND	ND
SCH-059	GUNNPOD Normal - Blueberry Ice	Set A	21.01 ± 0.08	ND	ND	ND	ND	ND	ND	ND	ND	ND	6.3 ± 0.1	ND	ND	ND	ND	ND	ND	ND	ND	1.77 ± 0.03	ND	ND	ND	4.74 ± 0.08	ND	ND	ND	ND	ND	1.19 ± 0.01	ND	ND	ND	ND	ND	ND	D	ND	ND	ND	ND
SCH-060	MHK - Grape	Set A	10.5 ± 0.09	<LOQ	ND	<LOQ	ND	ND	ND	ND	ND	ND	ND	ND	ND	ND	ND	ND	ND	ND	7.2 ± 0.2	ND	ND	ND	ND	<LOQ	ND	ND	ND	ND	ND	ND	ND	ND	ND	ND	ND	ND	ND	ND	ND	ND	ND
SCH-061	GUNNPOD Normal - Banana Papaya	Set A	15.8 ± 0.09	2.17 ± 0.03	ND	ND	ND	ND	ND	ND	ND	ND	ND	ND	ND	ND	ND	ND	ND	ND	ND	ND	ND	ND	ND	ND	ND	ND	ND	ND	ND	1.38 ± 0.04	<LOQ	ND	ND	ND	ND	ND	ND	ND	ND	ND	ND
SCH-062	GUNNPOD Normal - Maxi Energy	Set A	14.9 ± 0.5	ND	ND	<LOQ	ND	ND	ND	ND	ND	ND	0.49 ± 0.01	ND	ND	ND	ND	ND	ND	ND	<LOQ	0.154 ± 0.004	ND	ND	ND	0.27 ± 0.01	ND	ND	ND	ND	<LOQ	2.2 ± 0.1	1.45 ± 0.07	ND	ND	ND	ND	ND	D	ND	ND	ND	ND
SCH-063	GUNNPOD Normal - Blueberry Ice	Set A	22 ± 1	ND	ND	ND	ND	ND	<LOQ	ND	ND	ND	6.7 ± 0.4	ND	ND	ND	ND	ND	ND	ND	ND	1.8 ± 0.1	ND	ND	ND	4.6 ± 0.3	ND	ND	ND	ND	ND	1.2 ± 0.09	ND	<LOQ	ND	ND	ND	ND	D	ND	ND	ND	ND
SCH-064	IGET Bar - Grape Ice	Set A	25.5 ± 0.5	ND	ND	ND	ND	ND	1.51 ± 0.05	ND	ND	ND	ND	ND	ND	ND	ND	ND	ND	0.66 ± 0.04	7.4 ± 0.3	ND	ND	ND	ND	ND	ND	ND	ND	ND	ND	ND	ND	ND	ND	ND	ND	ND	ND	ND	ND	ND	ND
SCH-065	PUFF BAR Plus - Pina Colada	Set A	6.07 ± 0.06	ND	ND	ND	ND	ND	ND	ND	ND	ND	ND	ND	ND	ND	ND	ND	ND	ND	1.58 ± 0.01	ND	ND	ND	ND	ND	ND	ND	ND	ND	ND	ND	ND	ND	ND	ND	ND	ND	ND	ND	ND	ND	ND
SCH-066	IGET Shion - Mixed Fruit	Set A	12.7 ± 0.3	ND	ND	ND	ND	ND	<LOQ	ND	ND	ND	ND	ND	ND	ND	ND	ND	ND	ND	2.8 ± 0.1	ND	ND	ND	ND	ND	ND	ND	ND	ND	ND	ND	ND	ND	ND	ND	ND	ND	ND	ND	ND	ND	ND
SCH-067	IGET XXL - Passion Fruit Mango	Set A	17 ± 0.7	0.89 ± 0.04	ND	ND	ND	ND	ND	ND	ND	ND	ND	ND	ND	ND	ND	ND	ND	ND	<LOQ	1.05 ± 0.07	ND	ND	ND	1.5 ± 0.08	ND	ND	ND	ND	ND	ND	ND	<LOQ	ND	ND	ND	ND	ND	ND	ND	ND	ND
SCH-068	PUFF BAR Plus - Banana Ice	Set A	14 ± 0.2	ND	ND	ND	ND	ND	<LOQ	ND	ND	ND	ND	ND	ND	ND	ND	ND	ND	ND	<LOQ	ND	ND	ND	ND	ND	ND	ND	ND	ND	ND	1.39 ± 0.06	ND	ND	ND	ND	ND	ND	ND	ND	ND	ND	ND
SCH-069	IGET Shion - Lush Ice	Set A	22.3 ± 0.4	ND	ND	ND	ND	ND	<LOQ	ND	ND	ND	ND	ND	ND	ND	ND	ND	ND	ND	<LOQ	ND	ND	ND	ND	ND	ND	ND	ND	ND	ND	<LOQ	ND	ND	ND	ND	<LOQ	0.197 ± 0.008	ND	ND	ND	ND	ND
SCH-070	PUFF BAR Plus - Pink Lemonade	Set A	1.79 ± 0.09	<LOQ	ND	ND	ND	ND	ND	ND	ND	ND	ND	ND	ND	ND	ND	ND	ND	ND	ND	ND	ND	ND	ND	0.154 ± 0.003	ND	ND	ND	ND	ND	ND	ND	ND	ND	ND	ND	ND	ND	ND	ND	ND	ND
SCH-071	IGET Shion - Strawberry	Set A	11.3 ± 0.2	ND	ND	ND	ND	ND	<LOQ	ND	ND	ND	ND	ND	ND	ND	ND	ND	ND	ND	<LOQ	ND	ND	ND	ND	ND	ND	ND	ND	ND	ND	ND	ND	ND	ND	ND	ND	ND	ND	ND	ND	ND	ND
SCH-072	IGET Max - Lush Ice	Set A	32.5 ± 0.7	ND	ND	ND	ND	ND	<LOQ	ND	ND	ND	<LOQ	ND	ND	ND	ND	ND	ND	0.71 ± 0.02	<LOQ	0.126 ± 0.006	ND	ND	ND	0.269 ± 0.006	ND	ND	ND	ND	ND	2.7 ± 0.1	ND	0.68 ± 0.01	ND	ND	ND	ND	ND	ND	ND	ND	ND
SCH-073	IGET Max - Unknown	Set A	21.8 ± 0.1	ND	ND	ND	ND	ND	<LOQ	ND	ND	ND	0.62 ± 0.02	ND	ND	ND	ND	ND	ND	ND	ND	ND	ND	ND	ND	ND	ND	ND	ND	ND	ND	0.889 ± 0.007	ND	ND	ND	ND	ND	ND	D	ND	ND	ND	ND
SCH-074	IGET King - Double Apple	Set A	15.4 ± 0.2	ND	ND	ND	ND	ND	ND	ND	ND	ND	<LOQ	ND	ND	ND	ND	ND	ND	ND	ND	ND	ND	ND	ND	ND	ND	ND	ND	ND	ND	ND	ND	ND	ND	ND	ND	ND	ND	ND	ND	ND	ND
SCH-075	GUNNPOD Normal - Cola Ice	Set A	8.6 ± 0.3	ND	ND	ND	ND	ND	ND	ND	ND	ND	ND	ND	ND	ND	ND	ND	ND	ND	ND	<LOQ	ND	ND	ND	0.1 ± 0.01	ND	ND	ND	ND	ND	ND	ND	ND	ND	ND	ND	ND	ND	ND	ND	ND	ND
SCH-076	GUNNPOD Normal - Strawberry Kiwi	Set A	12 ± 0.2	ND	ND	ND	ND	ND	ND	ND	ND	ND	ND	ND	ND	ND	ND	ND	ND	ND	<LOQ	ND	ND	ND	ND	ND	ND	ND	ND	ND	<LOQ	ND	ND	<LOQ	ND	ND	<LOQ	ND	ND	ND	ND	ND	ND
SCH-077	IGET Super - Double Apple	Set A	21 ± 0.5	1.64 ± 0.06	ND	ND	ND	ND	<LOQ	ND	ND	ND	<LOQ	ND	ND	ND	ND	ND	ND	<LOQ	ND	ND	ND	ND	ND	ND	ND	ND	ND	ND	ND	ND	ND	ND	ND	ND	ND	ND	ND	D	ND	ND	ND
SCH-078	IGET Shion - Flavour Burst	Set A	16.1 ± 0.4	1.31 ± 0.02	ND	ND	ND	ND	ND	ND	ND	ND	ND	ND	ND	ND	ND	ND	ND	ND	1.75 ± 0.07	ND	ND	ND	ND	ND	ND	<LOQ	ND	ND	ND	8.2 ± 0.3	0.46 ± 0.02	ND	ND	ND	ND	ND	ND	ND	ND	ND	ND
SCH-079	IGET Legend - Peach Pineapple Lime	Set A	21.9 ± 0.5	1.1 ± 0.03	ND	ND	ND	ND	<LOQ	ND	ND	ND	ND	ND	ND	ND	ND	ND	ND	0.53 ± 0.03	<LOQ	ND	ND	ND	ND	ND	ND	ND	ND	ND	ND	ND	ND	<LOQ	ND	ND	0.55 ± 0.02	ND	ND	ND	ND	ND	ND
SCH-080	IGET Bar - Cherry Pomegranate	Set A	22.4 ± 0.3	ND	ND	ND	ND	ND	0.345 ± 0.007	ND	ND	ND	ND	ND	ND	ND	ND	ND	ND	ND	ND	ND	ND	ND	ND	<LOQ	ND	ND	ND	ND	ND	ND	ND	ND	ND	ND	ND	ND	ND	ND	ND	ND	ND
SCH-198	IGET Bar - Strawberry Lemon Ice	Set B	21.1 ± 0.8	1.7 ± 0.3	ND	ND	<LOQ	ND	0.72 ± 0.05	ND	ND	ND	<LOQ	ND	ND	<LOQ	ND	ND	ND	0.8 ± 0.03	1.1 ± 0.1	0.68 ± 0.09	ND	ND	ND	7.5 ± 0.6	ND	ND	ND	ND	0.21 ± 0.01	ND	ND	0.43 ± 0.03	ND	ND	<LOQ	ND	ND	ND	ND	ND	ND
SCH-199	IGET Bar - Strawberry Kiwi Ice	Set B	23.6 ± 0.7	ND	ND	ND	<LOQ	ND	1 ± 0.1	ND	ND	ND	<LOQ	ND	ND	ND	ND	ND	ND	1.02 ± 0.07	0.96 ± 0.09	ND	ND	ND	ND	ND	ND	ND	ND	ND	0.16 ± 0.01	ND	ND	0.36 ± 0.03	ND	ND	0.08 ± 0.01	ND	ND	ND	ND	ND	ND
SCH-200	IGET Bar - Passion Fruit Watermelon Juice	Set B	21.4 ± 0.7	ND	ND	ND	ND	ND	ND	ND	ND	ND	ND	ND	ND	ND	ND	ND	ND	0.901 ± 0.004	1.47 ± 0.06	ND	ND	ND	ND	ND	ND	ND	ND	ND	ND	ND	ND	0.103 ± 0.002	ND	ND	ND	ND	ND	ND	ND	ND	ND
SCH-201	IGET Bar - Passion Fruit Watermelon Juice	Set B	20.7 ± 0.6	ND	ND	ND	ND	ND	ND	ND	ND	ND	ND	ND	ND	ND	ND	ND	ND	0.87 ± 0.07	1.42 ± 0.02	ND	ND	ND	ND	ND	ND	ND	ND	ND	ND	ND	ND	0.1 ± 0.01	ND	ND	ND	ND	ND	ND	ND	ND	ND
SCH-202	IGET Bar - Blackberry Ice	Set B	24.3 ± 0.4	ND	ND	ND	<LOQ	ND	0.54 ± 0.04	ND	ND	ND	ND	ND	ND	ND	ND	ND	ND	0.99 ± 0.05	<LOQ	4.5 ± 0.5	ND	ND	ND	49.3 ± 0.6	ND	ND	ND	ND	<LOQ	0.27 ± 0.04	ND	<LOQ	ND	ND	0.31 ± 0.03	ND	D	ND	D	ND	ND
SCH-203	IGET Bar - Passion Fruit Kiwi Guava	Set B	21.41 ± 0.06	1.13 ± 0.05	ND	ND	<LOQ	ND	<LOQ	ND	ND	ND	ND	ND	ND	ND	ND	ND	ND	1.62 ± 0.06	3.61 ± 0.07	0.15 ± 0.01	ND	ND	ND	1.81 ± 0.06	ND	ND	ND	ND	0.25 ± 0.01	ND	ND	0.231 ± 0.008	ND	ND	ND	ND	ND	ND	ND	ND	ND
SCH-204	IGET Bar - Passion Fruit Mango Lime	Set B	21 ± 2	ND	ND	ND	<LOQ	ND	ND	ND	ND	ND	<LOQ	ND	ND	ND	ND	ND	ND	0.91 ± 0.05	1.8 ± 0.1	1.4 ± 0.2	ND	ND	ND	11.6 ± 0.5	ND	ND	ND	ND	ND	ND	ND	0.36 ± 0.03	ND	ND	ND	ND	ND	ND	ND	ND	ND
SCH-205	IGET Bar - Watermelon Mint Ice	Set B	ND	ND	ND	ND	0.86 ± 0.09	ND	<LOQ	0.48 ± 0.04	ND	ND	ND	ND	ND	ND	ND	ND	ND	1.1 ± 0.03	ND	0.048 ± 0.005	ND	ND	ND	0.37 ± 0.01	ND	ND	ND	ND	<LOQ	0.28 ± 0.02	ND	0.216 ± 0.008	ND	ND	ND	0.75 ± 0.01	ND	ND	ND	ND	ND
SCH-206	IGET Bar - Strawberry Watermelon Ice	Set B	23.7 ± 0.5	ND	ND	ND	ND	ND	0.619 ± 0.008	ND	ND	ND	<LOQ	ND	ND	ND	ND	ND	ND	0.89 ± 0.01	ND	ND	ND	ND	ND	ND	ND	ND	ND	ND	0.44 ± 0.03	0.306 ± 0.006	ND	0.39 ± 0.01	ND	ND	0.434 ± 0.009	ND	ND	ND	D	ND	ND

## Sheet: Table S9 + S10. Prohibited
Table S9. Concentration of prohibited compounds in analysed samples (n=410)													Table S10. Samples with detectable prohibited compounds from analysed samples (n=410)
			Prohibited Compounds										List of sample containing prohibited flavour
Code	Sample	Calibration Curve	Diacetyl Concentration (mg/mL)	Ethylene Glycol Concentration (mg/mL)	2,3-Pentanedione Concentration (mg/mL)	Acetoin Concentration (mg/mL)	Diethylene Glycol Concentration (mg/mL)	Benzaldehyde Concentration (mg/mL)	Cinnamaldehyde Concentration (mg/mL)	Vitamin E Acetate Concentration (mg/mL)			Code	Sample	Public or Private	Region	Prohibited Flavour (Concentration)
Refillable E-liquids													MOH-257	IGET Bar - Cherry Blueberry	Public	Western Sydney	Benzaldehyde (0.310 ± 0.009 mg/mL)
SCH-007	Unknown	Set A	ND	ND	ND	ND	ND	ND	ND	ND			MOH-272	IGET Bar - Cherry Blueberry	Public	Western Sydney	Benzaldehyde (0.3 ± 0.01 mg/mL)
SCH-029	LUQING E-liquid - Apple	Set A	ND	ND	ND	ND	ND	ND	ND	ND			MOH-300	GUNNPOD Normal - Cola Ice	Public	Western Sydney	Cinnamaldehyde (2.23 ± 0.05 mg/mL)
SCH-030	LUQING E-liquid - Red Bull	Set A	ND	ND	ND	ND	ND	ND	ND	ND			MOH-304*	HQD Cuvie Plus - Raspberry Lemonade	Public	Western Sydney	Benzaldehyde (<LOQ)
Disposable Devices													MOH-319	HQD Maxx - Ice Cola	Public	Western Sydney	Cinnamaldehyde (<LOQ)
MOH-211	IGET Bar - Mixed Berry	Set A	ND	ND	ND	ND	ND	ND	ND	ND			MOH-320	PUFF BAR XXL - Cool Mint	Public	Western Sydney	Ethylene Glycol (3.35 ± 0.08 mg/mL)
MOH-212	IGET Bar - Lush Ice	Set A	ND	ND	ND	ND	ND	ND	ND	ND			MOH-325	PUFF BAR Plus - Pineapple Pear	Public	Western Sydney	Ethylene Glycol (11.1 ± 0.2 mg/mL)
MOH-213	IGET Bar - Blackberry Ice	Set A	ND	ND	ND	ND	ND	ND	ND	ND			MOH-329	HQD Maxx - Blue Razz	Public	Western Sydney	Acetoin (<LOQ)
MOH-214	Unknown Unknown - Unknown	Set A	ND	ND	ND	ND	ND	ND	ND	ND			MOH-583	IGET XXL - Mixed Berry	Private	Northern Sydney	Acetoin (<LOQ)
MOH-215	Unknown Unknown - Unknown	Set A	ND	ND	ND	ND	ND	ND	ND	ND			MOH-649*	GUNNPOD Normal - Cola Ice	Private	Northern Sydney	Cinnamaldehyde (<LOQ)
MOH-216	GUNNPOD Normal - Peach Ice	Set A	ND	ND	ND	ND	ND	ND	ND	ND			MOH-654	GUNNPOD Normal - Cola Ice	Private	Northern Sydney	Cinnamaldehyde (<LOQ)
MOH-217	IGET XXL - Lush Ice	Set A	ND	ND	ND	ND	ND	ND	ND	ND			MOH-660	IGET XXL - Kiwi Ice	Private	Northern Sydney	Ethylene Glycol (<LOQ)
MOH-218	HQD Cuvie Plus - Blueberry	Set A	ND	ND	ND	ND	ND	ND	ND	ND			SCH-024	GUNNPOD Normal - Cola Ice	Public	Illawarra Shoalhaven	Cinnamaldehyde (<LOQ)
MOH-219	GUNNPOD Normal - Mango Guava	Set A	ND	ND	ND	ND	ND	ND	ND	ND			SCH-070	PUFF BAR Plus - Pink Lemonade	Public	Illawarra Shoalhaven	Ethylene Glycol (13.2 ± 0.2 mg/mL)
MOH-220	IGET Bar - Strawberry Kiwi Ice	Set A	ND	ND	ND	ND	ND	ND	ND	ND			* Nicotine-free
MOH-221	GUNNPOD Normal - Blueberry Raspberry	Set A	ND	ND	ND	ND	ND	ND	ND	ND
MOH-222	PUFF BAR Plus - Lush Ice	Set A	ND	ND	ND	ND	ND	ND	ND	ND
MOH-223	IGET King - Mango Bomb	Set A	ND	ND	ND	ND	ND	ND	ND	ND
MOH-224	Unknown Unknown - Unknown	Set A	ND	ND	ND	ND	ND	ND	ND	ND
MOH-225	JS VAPE Only Me - Mixed Berries	Set A	ND	ND	ND	ND	ND	ND	ND	ND
MOH-226	PUFF BAR Plus - Apple Ice	Set A	ND	ND	ND	ND	ND	ND	ND	ND
MOH-227	IGET Shion - Grape	Set A	ND	ND	ND	ND	ND	ND	ND	ND
MOH-228	IGET XXL - Peach Ice	Set A	ND	ND	ND	ND	ND	ND	ND	ND
MOH-229	IGET XXL - Cotton Candy	Set A	ND	ND	ND	ND	ND	ND	ND	ND
MOH-230	IGET Shion - Cantaloupe	Set A	ND	ND	ND	ND	ND	ND	ND	ND
MOH-231	HQD Cuvie - Bubble Gum	Set A	ND	ND	ND	ND	ND	ND	ND	ND
MOH-232	HQD Cuvie - Bubble Gum	Set A	ND	ND	ND	ND	ND	ND	ND	ND
MOH-233	HQD Cuvie - Blueberry	Set A	ND	ND	ND	ND	ND	ND	ND	ND
MOH-234	IGET Legend - Strawberry Kiwi Ice	Set A	ND	ND	ND	ND	ND	ND	ND	ND
MOH-235	HQD Cuvie Plus - Blueberry	Set A	ND	ND	ND	ND	ND	ND	ND	ND
MOH-236	HQD Cuvie Plus - Blueberry Raspberry	Set A	ND	ND	ND	ND	ND	ND	ND	ND
MOH-237	HQD Cuvie Plus - Strawberry	Set A	ND	ND	ND	ND	ND	ND	ND	ND
MOH-238	LIO Boom - Lemon Candy Ice	Set A	ND	ND	ND	ND	ND	ND	ND	ND
MOH-239	HQD Box - Mango Peach Watermelon	Set A	ND	ND	ND	ND	ND	ND	ND	ND
MOH-240	GUNNPOD Normal - Passionfruit Mango	Set A	ND	ND	ND	ND	ND	ND	ND	ND
MOH-241	IGET XXL - Blackberry Grape Ice	Set A	ND	ND	ND	ND	ND	ND	ND	ND
MOH-242	GUNNPOD Normal - Raspberry Mint	Set A	ND	ND	ND	ND	ND	ND	ND	ND
MOH-243	IGET Bar - Lush Ice	Set A	ND	ND	ND	ND	ND	ND	ND	ND
MOH-244	IGET Bar - Mixed Berry	Set A	ND	ND	ND	ND	ND	ND	ND	ND
MOH-245	IGET Bar - Orange Mango Pineapple Ice	Set A	ND	ND	ND	ND	ND	ND	ND	ND
MOH-246	IGET Bar - Melon Ice	Set A	ND	ND	ND	ND	ND	ND	ND	ND
MOH-247	IGET Bar - Mixed Berry	Set A	ND	ND	ND	ND	ND	ND	ND	ND
MOH-248	IGET Bar - Strawberry Kiwi Ice	Set A	ND	ND	ND	ND	ND	ND	ND	ND
MOH-249	IGET Bar - Cherry Pomegranate	Set A	ND	ND	ND	ND	ND	ND	ND	ND
MOH-250	IGET XXL - B R G Ice	Set A	ND	ND	ND	ND	ND	ND	ND	ND
MOH-251	IGET XXL - Passionfruit Mango	Set A	ND	ND	ND	ND	ND	ND	ND	ND
MOH-252	HQD Cuvie Plus - Grapey	Set A	ND	ND	ND	ND	ND	ND	ND	ND
MOH-253	FOF Plus - Strawberry	Set A	ND	ND	ND	ND	ND	ND	ND	ND
MOH-254	IGET King - Passion Fruit Grape Ice	Set A	ND	ND	ND	ND	ND	ND	ND	ND
MOH-255	IGET Shion - Blue Razz	Set A	ND	ND	ND	ND	ND	ND	ND	ND
MOH-256	IGET Shion - Cola Ice	Set A	ND	ND	ND	ND	ND	ND	ND	ND
MOH-257	IGET Bar - Cherry Blueberry	Set A	ND	ND	ND	ND	ND	0.310 ± 0.009	ND	ND
MOH-258	IGET Bar - Blackberry Ice	Set A	ND	ND	ND	ND	ND	ND	ND	ND
MOH-259	IGET Bar - Blueberry Raspberry	Set A	ND	ND	ND	ND	ND	ND	ND	ND
MOH-260	IGET Bar - Lush Ice	Set A	ND	ND	ND	ND	ND	ND	ND	ND
MOH-261	IGET Bar - Blackberry Ice	Set A	ND	ND	ND	ND	ND	ND	ND	ND
MOH-262	IGET Bar - Blueberry Ice	Set A	ND	ND	ND	ND	ND	ND	ND	ND
MOH-263	IGET Bar - Strawberry Watermelon Ice	Set A	ND	ND	ND	ND	ND	ND	ND	ND
MOH-264	IGET Bar - Cola Ice	Set A	ND	ND	ND	ND	ND	ND	ND	ND
MOH-265	IGET Bar - Blackberry Ice	Set A	ND	ND	ND	ND	ND	ND	ND	ND
MOH-266	IGET Bar - Cherry Pomegranate	Set A	ND	ND	ND	ND	ND	ND	ND	ND
MOH-267	IGET Bar - Double Apple	Set A	ND	ND	ND	ND	ND	ND	ND	ND
MOH-268	IGET Bar - Double Apple	Set A	ND	ND	ND	ND	ND	ND	ND	ND
MOH-269	IGET Bar - Blueberry Raspberry	Set A	ND	ND	ND	ND	ND	ND	ND	ND
MOH-270	IGET Bar - Strawberry Watermelon Ice	Set A	ND	ND	ND	ND	ND	ND	ND	ND
MOH-271	IGET Bar - Melon Ice	Set A	ND	ND	ND	ND	ND	ND	ND	ND
MOH-272	IGET Bar - Cherry Blueberry	Set A	ND	ND	ND	ND	ND	0.3 ± 0.01	ND	ND
MOH-273	IGET Bar - Mixed Berry	Set A	ND	ND	ND	ND	ND	ND	ND	ND
MOH-274	IGET Bar - Double Apple	Set A	ND	ND	ND	ND	ND	ND	ND	ND
MOH-275	IGET Bar - Strawberry Kiwi Ice	Set A	ND	ND	ND	ND	ND	ND	ND	ND
MOH-276	IGET Bar - Cherry Pomegranate	Set A	ND	ND	ND	ND	ND	ND	ND	ND
MOH-277	IGET Bar - Double Apple	Set A	ND	ND	ND	ND	ND	ND	ND	ND
MOH-278	IGET Bar - Strawberry Watermelon Ice	Set A	ND	ND	ND	ND	ND	ND	ND	ND
MOH-279	IGET Bar - Banana Ice	Set A	ND	ND	ND	ND	ND	ND	ND	ND
MOH-280	IGET Bar - Strawberry Kiwi Ice	Set A	ND	ND	ND	ND	ND	ND	ND	ND
MOH-281	IGET Bar - Double Apple	Set A	ND	ND	ND	ND	ND	ND	ND	ND
MOH-282	IGET Bar - Blackberry Ice	Set A	ND	ND	ND	ND	ND	ND	ND	ND
MOH-283	GUNNPOD Normal - Fruit Monster	Set A	ND	ND	ND	ND	ND	ND	ND	ND
MOH-284	GUNNPOD Normal - Lychee Ice	Set A	ND	ND	ND	ND	ND	ND	ND	ND
MOH-285	GUNNPOD Normal - Raspberry Mint	Set A	ND	ND	ND	ND	ND	ND	ND	ND
MOH-286	GUNNPOD Normal - Honey Push Ice	Set A	ND	ND	ND	ND	ND	ND	ND	ND
MOH-287	GUNNPOD Normal - Passion Fruit	Set A	ND	ND	ND	ND	ND	ND	ND	ND
MOH-288	GUNNPOD Normal - Fruit Monster	Set A	ND	ND	ND	ND	ND	ND	ND	ND
MOH-289	GUNNPOD Normal - Lush Ice	Set A	ND	ND	ND	ND	ND	ND	ND	ND
MOH-290	GUNNPOD Normal - Strawberry Lush	Set A	ND	ND	ND	ND	ND	ND	ND	ND
MOH-291	GUNNPOD Normal - Strawberry Kiwi	Set A	ND	ND	ND	ND	ND	ND	ND	ND
MOH-292	GUNNPOD Normal - Grape	Set A	ND	ND	ND	ND	ND	ND	ND	ND
MOH-293	GUNNPOD Normal - Fruit Monster	Set A	ND	ND	ND	ND	ND	ND	ND	ND
MOH-294	GUNNPOD Normal - Maxi Energy	Set A	ND	ND	ND	ND	ND	ND	ND	ND
MOH-295	GUNNPOD Normal - Strawberry Kiwi	Set A	ND	ND	ND	ND	ND	ND	ND	ND
MOH-296	GUNNPOD Normal - Banana Papaya	Set A	ND	ND	ND	ND	ND	ND	ND	ND
MOH-297	GUNNPOD Normal - Passionfruit Mango	Set A	ND	ND	ND	ND	ND	ND	ND	ND
MOH-298	GUNNPOD Normal - Fruit Monster	Set A	ND	ND	ND	ND	ND	ND	ND	ND
MOH-299	GUNNPOD Normal - Grape	Set A	ND	ND	ND	ND	ND	ND	ND	ND
MOH-300	GUNNPOD Normal - Cola Ice	Set A	ND	ND	ND	ND	ND	ND	2.23 ± 0.05	ND
MOH-301	GUNNPOD Lite - Passionfruit Mango	Set A	ND	ND	ND	ND	ND	ND	ND	ND
MOH-302	GUNNPOD Lite - Strawberry Kiwi	Set A	ND	ND	ND	ND	ND	ND	ND	ND
MOH-303	HQD Cuvie Plus - Mixed Fruit	Set A	ND	ND	ND	ND	ND	ND	ND	ND
MOH-304	HQD Cuvie Plus - Raspberry Lemonade	Set A	ND	ND	ND	ND	ND	<LOQ	ND	ND
MOH-305	HQD Cuvie Plus - Strawberry	Set A	ND	ND	ND	ND	ND	ND	ND	ND
MOH-306	HQD Cuvie Plus - Grapey	Set A	ND	ND	ND	ND	ND	ND	ND	ND
MOH-307	HQD Cuvie Plus - Strawberry Watermelon	Set A	ND	ND	ND	ND	ND	ND	ND	ND
MOH-308	HQD Cuvie Plus - Passion Fruit	Set A	ND	ND	ND	ND	ND	ND	ND	ND
MOH-309	HQD Cuvie Plus - Strawberry Watermelon	Set A	ND	ND	ND	ND	ND	ND	ND	ND
MOH-310	HQD Cuvie Plus - Passion Fruit	Set A	ND	ND	ND	ND	ND	ND	ND	ND
MOH-311	GUNNPOD Normal - Blackberry Ice	Set A	ND	ND	ND	ND	ND	ND	ND	ND
MOH-312	IGET XXL - Blue Razz	Set A	ND	ND	ND	ND	ND	ND	ND	ND
MOH-313	IGET XXL - Lush Ice	Set A	ND	ND	ND	ND	ND	ND	ND	ND
MOH-314	HQD Maxx - Strawberry Banana	Set A	ND	ND	ND	ND	ND	ND	ND	ND
MOH-315	HQD Maxx - Strawberry Watermelon	Set A	ND	ND	ND	ND	ND	ND	ND	ND
MOH-316	HQD Maxx - Strawberry Watermelon	Set A	ND	ND	ND	ND	ND	ND	ND	ND
MOH-317	XVAPE Disposable - Blueberry Ice	Set A	ND	ND	ND	ND	ND	ND	ND	ND
MOH-318	BANG XXL - Blueberry Ice	Set A	ND	ND	ND	ND	ND	ND	ND	ND
MOH-319	HQD Maxx - Ice Cola	Set A	ND	ND	ND	ND	ND	ND	<LOQ	ND
MOH-320	PUFF BAR XXL - Cool Mint	Set A	ND	3.35 ± 0.08	ND	ND	ND	ND	ND	ND
MOH-321	PUFF BAR XXL - Watermelon Kiwi Fruit Ice	Set A	ND	ND	ND	ND	ND	ND	ND	ND
MOH-322	BANG XXL - Blueberry Ice	Set A	ND	ND	ND	ND	ND	ND	ND	ND
MOH-323	HQD Maxx - Black Ice	Set A	ND	ND	ND	ND	ND	ND	ND	ND
MOH-324	SMART VAPE Disposable - Wild Strawberry	Set A	ND	ND	ND	ND	ND	ND	ND	ND
MOH-325	PUFF BAR Plus - Pineapple Pear	Set A	ND	11.1 ± 0.2	ND	ND	ND	ND	ND	ND
MOH-326	PUFF BAR Plus - Peach Ice	Set A	ND	ND	ND	ND	ND	ND	ND	ND
MOH-327	PUFF BAR Plus - Apple Ice	Set A	ND	ND	ND	ND	ND	ND	ND	ND
MOH-328	IGET Shion - Blue Razz	Set A	ND	ND	ND	ND	ND	ND	ND	ND
MOH-329	HQD Maxx - Blue Razz	Set A	ND	ND	ND	<LOQ	ND	ND	ND	ND
MOH-330	HQD Maxx - Black Ice	Set A	ND	ND	ND	ND	ND	ND	ND	ND
MOH-331	X-QLUSIVE X-POD - Strawberry Kiwi	Set A	ND	ND	ND	ND	ND	ND	ND	ND
MOH-332	IGET Shion - Lush Ice	Set A	ND	ND	ND	ND	ND	ND	ND	ND
MOH-333	IGET Shion - Lychee Ice	Set A	ND	ND	ND	ND	ND	ND	ND	ND
MOH-334	IGET Shion - Mango	Set A	ND	ND	ND	ND	ND	ND	ND	ND
MOH-335	IGET Legend - Strawberry Kiwi Ice	Set A	ND	ND	ND	ND	ND	ND	ND	ND
MOH-336	VVAPE Disposable - Grape	Set A	ND	ND	ND	ND	ND	ND	ND	ND
MOH-337	IGET Shion - Pineapple Ice	Set A	ND	ND	ND	ND	ND	ND	ND	ND
MOH-338	HQD Cuvie - Strawberry Banana	Set A	ND	ND	ND	ND	ND	ND	ND	ND
MOH-339	HQD Cuvie - Blue Razz	Set A	ND	ND	ND	ND	ND	ND	ND	ND
MOH-340	HQD Cuvie - Strawberry	Set A	ND	ND	ND	ND	ND	ND	ND	ND
MOH-341	HQD Cuvie - Blue Razz	Set A	ND	ND	ND	ND	ND	ND	ND	ND
MOH-342	HQD Cuvie - Peach Ice	Set A	ND	ND	ND	ND	ND	ND	ND	ND
MOH-343	HQD Cuvie - Strawberry Banana	Set A	ND	ND	ND	ND	ND	ND	ND	ND
MOH-344	X-QLUSIVE Normal - Mango Ice	Set A	ND	ND	ND	ND	ND	ND	ND	ND
MOH-345	HQD Cuvie - Blueberry	Set A	ND	ND	ND	ND	ND	ND	ND	ND
MOH-346	X-QLUSIVE Normal - Lush Ice	Set A	ND	ND	ND	ND	ND	ND	ND	ND
MOH-347	HQD Cuvie - Lychee Ice	Set A	ND	ND	ND	ND	ND	ND	ND	ND
MOH-348	HQD Cuvie - Watermelon	Set A	ND	ND	ND	ND	ND	ND	ND	ND
MOH-349	IGET King - Cola Ice	Set A	ND	ND	ND	ND	ND	ND	ND	ND
MOH-350	HQD Cuvie Plus - Blueberry	Set A	ND	ND	ND	ND	ND	ND	ND	ND
MOH-351	IGET Bar - Ice Cream	Set A	ND	ND	ND	ND	ND	ND	ND	ND
MOH-352	X-QLUSIVE Mega - Apple Peach Strawberry	Set A	ND	ND	ND	ND	ND	ND	ND	ND
MOH-353	IGET Bar - Cola Ice	Set A	ND	ND	ND	ND	ND	ND	ND	ND
MOH-354	IGET Bar - Double Apple	Set A	ND	ND	ND	ND	ND	ND	ND	ND
MOH-355	IGET Bar - Strawberry Watermelon Ice	Set A	ND	ND	ND	ND	ND	ND	ND	ND
MOH-356	IGET Bar - Blackberry Raspberry Lemon	Set A	ND	ND	ND	ND	ND	ND	ND	ND
MOH-357	KANGVAPE Onee Plus - Pear Cotton Candy Ice	Set A	ND	ND	ND	ND	ND	ND	ND	ND
MOH-358	IGET Goat - Fruit Gummy	Set A	ND	ND	ND	ND	ND	ND	ND	ND
MOH-359	IGET Bar - Melon Ice	Set A	ND	ND	ND	ND	ND	ND	ND	ND
MOH-360	IGET King - Iced Grape	Set A	ND	ND	ND	ND	ND	ND	ND	ND
MOH-361	IGET XXL - Blue Razz	Set A	ND	ND	ND	ND	ND	ND	ND	ND
MOH-362	IGET Bar - Ice Cream	Set A	ND	ND	ND	ND	ND	ND	ND	ND
MOH-363	IGET Bar - Ice Cream	Set A	ND	ND	ND	ND	ND	ND	ND	ND
MOH-548	IGET Bar - Cherry Pomegranate	Set B	ND	ND	ND	ND	ND	ND	ND	ND
MOH-549	IGET Bar - Cherry Pomegranate	Set B	ND	ND	ND	ND	ND	ND	ND	ND
MOH-550	IGET Bar - Cherry Pomegranate	Set B	ND	ND	ND	ND	ND	ND	ND	ND
MOH-551	IGET Bar - Blackberry Raspberry Lemon	Set B	ND	ND	ND	ND	ND	ND	ND	ND
MOH-552	IGET Bar - Cherry Blueberry	Set B	ND	ND	ND	ND	ND	ND	ND	ND
MOH-553	IGET Bar - Strawberry Watermelon	Set B	ND	ND	ND	ND	ND	ND	ND	ND
MOH-554	IGET Bar - Melon Ice	Set B	ND	ND	ND	ND	ND	ND	ND	ND
MOH-555	IGET XXL - Kiwi Ice	Set B	ND	ND	ND	ND	ND	ND	ND	ND
MOH-556	IGET XXL - Passion Fruit Mango	Set B	ND	ND	ND	ND	ND	ND	ND	ND
MOH-557	IGET XXL - Passion Fruit Mango	Set B	ND	ND	ND	ND	ND	ND	ND	ND
MOH-558	IGET XXL - Mango Ice	Set B	ND	ND	ND	ND	ND	ND	ND	ND
MOH-559	IGET XXL - Blueberry Ice	Set B	ND	ND	ND	ND	ND	ND	ND	ND
MOH-560	GUNNPOD Normal - Apple Bomb	Set B	ND	ND	ND	ND	ND	ND	ND	ND
MOH-561	HQD Cuvie Plus - Rainbow	Set B	ND	ND	ND	ND	ND	ND	ND	ND
MOH-562	IGET Bar - Strawberry Watermelon Ice	Set B	ND	ND	ND	ND	ND	ND	ND	ND
MOH-563	IGET Bar - Cola Ice	Set B	ND	ND	ND	ND	ND	ND	ND	ND
MOH-564	IGET Bar - Strawberry Watermelon Ice	Set B	ND	ND	ND	ND	ND	ND	ND	ND
MOH-565	IGET Bar - Cherry Pomegranate	Set B	ND	ND	ND	ND	ND	ND	ND	ND
MOH-566	IGET Bar - Mixed Berry	Set B	ND	ND	ND	ND	ND	ND	ND	ND
MOH-567	IGET Bar - Double Apple	Set B	ND	ND	ND	ND	ND	ND	ND	ND
MOH-568	IGET Bar - Banana Ice	Set B	ND	ND	ND	ND	ND	ND	ND	ND
MOH-569	IGET Bar - Double Apple	Set B	ND	ND	ND	ND	ND	ND	ND	ND
MOH-570	IGET Bar - Blackberry Raspberry Lemon	Set B	ND	ND	ND	ND	ND	ND	ND	ND
MOH-571	IGET Bar - Strawberry Raspberry	Set B	ND	ND	ND	ND	ND	ND	ND	ND
MOH-572	IGET Bar - Strawberry Kiwi Ice	Set B	ND	ND	ND	ND	ND	ND	ND	ND
MOH-573	IGET Bar - Blueberry Raspberry	Set B	ND	ND	ND	ND	ND	ND	ND	ND
MOH-574	HQD Cuvie - Ice Mango	Set B	ND	ND	ND	ND	ND	ND	ND	ND
MOH-575	IGET Bar - Blueberry Ice	Set B	ND	ND	ND	ND	ND	ND	ND	ND
MOH-576	HQD Cuvie - Peach Ice	Set B	ND	ND	ND	ND	ND	ND	ND	ND
MOH-577	IGET XXL - Mixed Berry	Set B	ND	ND	ND	ND	ND	ND	ND	ND
MOH-578	IGET Shion - Lush Ice	Set B	ND	ND	ND	ND	ND	ND	ND	ND
MOH-579	IGET XXL - Blue Razz	Set B	ND	ND	ND	ND	ND	ND	ND	ND
MOH-580	HQD Cuvie Plus - Strawberry Banana	Set B	ND	ND	ND	ND	ND	ND	ND	ND
MOH-581	HQD Cuvie Plus - Kiwi Strawberry	Set B	ND	ND	ND	ND	ND	ND	ND	ND
MOH-582	GUNNPOD Normal - Passion Fruit	Set B	ND	ND	ND	ND	ND	ND	ND	ND
MOH-583	IGET XXL - Mixed Berry	Set B	ND	ND	ND	<LOQ	ND	ND	ND	ND
MOH-584	IGET XXL - Kiwi Ice	Set B	ND	ND	ND	ND	ND	ND	ND	ND
MOH-585	GUNNPOD Normal - Strawberry Kiwi	Set B	ND	ND	ND	ND	ND	ND	ND	ND
MOH-586	IGET XXL - Passion Fruit Mango	Set B	ND	ND	ND	ND	ND	ND	ND	ND
MOH-587	HQD Cuvie Plus - Blueberry Lemonade	Set B	ND	ND	ND	ND	ND	ND	ND	ND
MOH-588	IGET Shion - Pineapple Ice	Set B	ND	ND	ND	ND	ND	ND	ND	ND
MOH-589	IGET King - Passion Fruit Grape Ice	Set B	ND	ND	ND	ND	ND	ND	ND	ND
MOH-590	IGET King - Blackberry Ice	Set B	ND	ND	ND	ND	ND	ND	ND	ND
MOH-592	HQD Cuvie - Ice Mango	Set B	ND	ND	ND	ND	ND	ND	ND	ND
MOH-593	HQD Cuvie - Lush Ice	Set B	ND	ND	ND	ND	ND	ND	ND	ND
MOH-595	VAPORLAX Mate - Energy Drink	Set B	ND	ND	ND	ND	ND	ND	ND	ND
MOH-596	HQD Cuvie - Energy Drink	Set B	ND	ND	ND	ND	ND	ND	ND	ND
MOH-597	HQD Cuvie - Ice Mango	Set B	ND	ND	ND	ND	ND	ND	ND	ND
MOH-598	HQD Cuvie - Orange Soda	Set B	ND	ND	ND	ND	ND	ND	ND	ND
MOH-599	IGET Shion - Mango	Set B	ND	ND	ND	ND	ND	ND	ND	ND
MOH-600	IGET Shion - Passion Fruit	Set B	ND	ND	ND	ND	ND	ND	ND	ND
MOH-601	IGET Shion - Blueberry Ice	Set B	ND	ND	ND	ND	ND	ND	ND	ND
MOH-603	HQD Cuvie - Strawberry	Set B	ND	ND	ND	ND	ND	ND	ND	ND
MOH-604	IGET Shion - Passion Fruit	Set B	ND	ND	ND	ND	ND	ND	ND	ND
MOH-605	IGET Shion - Peach Ice	Set B	ND	ND	ND	ND	ND	ND	ND	ND
MOH-606	IGET Shion - Lychee Ice	Set B	ND	ND	ND	ND	ND	ND	ND	ND
MOH-607	IGET Shion - Very Berry	Set B	ND	ND	ND	ND	ND	ND	ND	ND
MOH-608	IGET Shion - Lush Ice	Set B	ND	ND	ND	ND	ND	ND	ND	ND
MOH-609	IGET Shion - Passion Fruit	Set B	ND	ND	ND	ND	ND	ND	ND	ND
MOH-610	IGET Shion - Banana Ice	Set B	ND	ND	ND	ND	ND	ND	ND	ND
MOH-611	IGET Shion - Pineapple Ice	Set B	ND	ND	ND	ND	ND	ND	ND	ND
MOH-612	IGET Shion - Cantaloupe	Set B	ND	ND	ND	ND	ND	ND	ND	ND
MOH-613	IGET Shion - Cool Mint	Set B	ND	ND	ND	ND	ND	ND	ND	ND
MOH-614	HQD Cuvie Plus - Energy Drink	Set B	ND	ND	ND	ND	ND	ND	ND	ND
MOH-615	IGET XXL - Cherry Pomegranate	Set B	ND	ND	ND	ND	ND	ND	ND	ND
MOH-616	IGET Shion - Lychee Ice	Set B	ND	ND	ND	ND	ND	ND	ND	ND
MOH-617	IGET Shion - Peach Ice	Set B	ND	ND	ND	ND	ND	ND	ND	ND
MOH-618	IGET Shion - Grape	Set B	ND	ND	ND	ND	ND	ND	ND	ND
MOH-619	IGET Shion - Blueberry Ice	Set B	ND	ND	ND	ND	ND	ND	ND	ND
MOH-620	IGET Shion - Grape	Set B	ND	ND	ND	ND	ND	ND	ND	ND
MOH-621	IGET Shion - Lush Ice	Set B	ND	ND	ND	ND	ND	ND	ND	ND
MOH-622	IGET Shion - Very Berry	Set B	ND	ND	ND	ND	ND	ND	ND	ND
MOH-623	IGET Shion - Lush Ice	Set B	ND	ND	ND	ND	ND	ND	ND	ND
MOH-624	IGET Shion - Passion Fruit	Set B	ND	ND	ND	ND	ND	ND	ND	ND
MOH-625	HQD Cuvie - Grapey	Set B	ND	ND	ND	ND	ND	ND	ND	ND
MOH-626	HQD Cuvie - Watermelon	Set B	ND	ND	ND	ND	ND	ND	ND	ND
MOH-627	HQD Cuvie - Ice Mango	Set B	ND	ND	ND	ND	ND	ND	ND	ND
MOH-628	HQD Cuvie - Guava Ice	Set B	ND	ND	ND	ND	ND	ND	ND	ND
MOH-629	IGET Shion - Grape	Set B	ND	ND	ND	ND	ND	ND	ND	ND
MOH-630	IGET Bar - Cola Ice	Set B	ND	ND	ND	ND	ND	ND	ND	ND
MOH-631	IGET Bar - Blackberry Raspberry Lemon	Set B	ND	ND	ND	ND	ND	ND	ND	ND
MOH-632	IGET Bar - Strawberry Lemon Ice	Set B	ND	ND	ND	ND	ND	ND	ND	ND
MOH-633	IGET Bar - Cherry Blueberry	Set B	ND	ND	ND	ND	ND	ND	ND	ND
MOH-634	IGET Bar - Strawberry Watermelon Ice	Set B	ND	ND	ND	ND	ND	ND	ND	ND
MOH-635	IGET Bar - Strawberry Watermelon Ice	Set B	ND	ND	ND	ND	ND	ND	ND	ND
MOH-636	IGET Bar - Strawberry Watermelon Ice	Set B	ND	ND	ND	ND	ND	ND	ND	ND
MOH-637	IGET Bar - Cherry Pomegranate	Set B	ND	ND	ND	ND	ND	ND	ND	ND
MOH-638	IGET Bar - Mango Ice	Set B	ND	ND	ND	ND	ND	ND	ND	ND
MOH-639	IGET Bar - Cherry Blueberry	Set B	ND	ND	ND	ND	ND	ND	ND	ND
MOH-640	IGET Bar - Cherry Blueberry	Set B	ND	ND	ND	ND	ND	ND	ND	ND
MOH-641	IGET Bar - Mango Ice	Set B	ND	ND	ND	ND	ND	ND	ND	ND
MOH-642	IGET Bar - Blackberry Ice	Set B	ND	ND	ND	ND	ND	ND	ND	ND
MOH-643	IGET Bar - Double Apple	Set B	ND	ND	ND	ND	ND	ND	ND	ND
MOH-644	GUNNPOD G-Shot - Kiwi Crush	Set B	ND	ND	ND	ND	ND	ND	ND	ND
MOH-645	IGET Legend - Watermelon Kiwi Pomegranate	Set B	ND	ND	ND	ND	ND	ND	ND	ND
MOH-646	IGET Mega - Blackberry Ice	Set B	ND	ND	ND	ND	ND	ND	ND	ND
MOH-647	IGET Mega - Strawberry Kiwi Ice	Set B	ND	ND	ND	ND	ND	ND	ND	ND
MOH-648	GUNNPOD Normal - Cola Ice	Set B	ND	ND	ND	ND	ND	ND	ND	ND
MOH-649	GUNNPOD Normal - Cola Ice	Set B	ND	ND	ND	ND	ND	ND	<LOQ	ND
MOH-650	IGET Legend - Passion Fruit Mango Ice	Set B	ND	ND	ND	ND	ND	ND	ND	ND
MOH-651	IGET King - Passion Fruit Grape Ice	Set B	ND	ND	ND	ND	ND	ND	ND	ND
MOH-652	IGET GOAT - Blackberry Raspberry Ice	Set B	ND	ND	ND	ND	ND	ND	ND	ND
MOH-653	IGET Legend - Passion Fruit Mango Ice	Set B	ND	ND	ND	ND	ND	ND	ND	ND
MOH-654	GUNNPOD Normal - Cola Ice	Set B	ND	ND	ND	ND	ND	ND	<LOQ	ND
MOH-655	IGET Bar - Passion Fruit Mango Lime	Set B	ND	ND	ND	ND	ND	ND	ND	ND
MOH-656	IGET XXL - Cherry Pomegranate	Set B	ND	ND	ND	ND	ND	ND	ND	ND
MOH-657	IGET XXL - Cherry Pomegranate	Set B	ND	ND	ND	ND	ND	ND	ND	ND
MOH-658	IGET XXL - Passionfruit Pomegranate Watermelon	Set B	ND	ND	ND	ND	ND	ND	ND	ND
MOH-659	IGET XXL - Cherry Ice	Set B	ND	ND	ND	ND	ND	ND	ND	ND
MOH-660	IGET XXL - Kiwi Ice	Set B	ND	<LOQ	ND	ND	ND	ND	ND	ND
MOH-661	IGET XXL - Double Apple	Set B	ND	ND	ND	ND	ND	ND	ND	ND
MOH-662	HQD Cuvie Plus - Blueberry Lemonade	Set B	ND	ND	ND	ND	ND	ND	ND	ND
MOH-663	HQD Cuvie Plus - Bubblewater	Set B	ND	ND	ND	ND	ND	ND	ND	ND
MOH-664	IGET XXL - Cherry Ice	Set B	ND	ND	ND	ND	ND	ND	ND	ND
MOH-665	IGET King - Blueberry Raspberry Ice	Set B	ND	ND	ND	ND	ND	ND	ND	ND
MOH-666	IVAPEMAN Idol - Mixed Fruit	Set B	ND	ND	ND	ND	ND	ND	ND	ND
MOH-667	IGET Shion - Classic Tobacco	Set B	ND	ND	ND	ND	ND	ND	ND	ND
MOH-668	IGET XXL - Raspberry Lemon	Set B	ND	ND	ND	ND	ND	ND	ND	ND
MOH-669	IGET XXL - Strawberry Banana Ice	Set B	ND	ND	ND	ND	ND	ND	ND	ND
MOH-670	IVAPEMAN Idol - Strawberry Lush	Set B	ND	ND	ND	ND	ND	ND	ND	ND
MOH-671	HQD Box - Kiwi Strawberry Ice	Set B	ND	ND	ND	ND	ND	ND	ND	ND
MOH-672	IGET XXL - Double Apple	Set B	ND	ND	ND	ND	ND	ND	ND	ND
MOH-673	IGET Legend - Strawberry Watermelon	Set B	ND	ND	ND	ND	ND	ND	ND	ND
MOH-674	IGET XXL - Double Apple	Set B	ND	ND	ND	ND	ND	ND	ND	ND
MOH-675	HQD King - Lush Ice	Set B	ND	ND	ND	ND	ND	ND	ND	ND
MOH-677	HQD Cuvie Plus - Apple Crush	Set B	ND	ND	ND	ND	ND	ND	ND	ND
MOH-678	IGET XXL - Mixed Berry	Set B	ND	ND	ND	ND	ND	ND	ND	ND
MOH-679	IGET Mega - Strawberry Kiwi Ice	Set B	ND	ND	ND	ND	ND	ND	ND	ND
MOH-680	IGET XXL - Pink Lemonade	Set B	ND	ND	ND	ND	ND	ND	ND	ND
MOH-681	GUNNPOD Normal - Lush Ice	Set B	ND	ND	ND	ND	ND	ND	ND	ND
MOH-682	IGET Legend - Mango Banana Ice	Set B	ND	ND	ND	ND	ND	ND	ND	ND
MOH-683	IGET King - Passion Fruit Grape Ice	Set B	ND	ND	ND	ND	ND	ND	ND	ND
MOH-684	IGET XXL - Cherry Ice	Set B	ND	ND	ND	ND	ND	ND	ND	ND
MOH-685	HQD Cuvie Plus - Kiwi Pomegranate	Set B	ND	ND	ND	ND	ND	ND	ND	ND
MOH-686	HQD Cuvie Plus - Blueberry	Set B	ND	ND	ND	ND	ND	ND	ND	ND
MOH-687	HQD Cuvie - Blue Razz	Set B	ND	ND	ND	ND	ND	ND	ND	ND
MOH-688	IGET Mega - Blackberry Ice	Set B	ND	ND	ND	ND	ND	ND	ND	ND
MOH-689	IGET XXL - Cherry Ice	Set B	ND	ND	ND	ND	ND	ND	ND	ND
MOH-690	IGET XXL - Strawberry Watermelon	Set B	ND	ND	ND	ND	ND	ND	ND	ND
MOH-691	IGET XXL - Peach Ice	Set B	ND	ND	ND	ND	ND	ND	ND	ND
MOH-693	IGET Legend - Grape Ice	Set B	ND	ND	ND	ND	ND	ND	ND	ND
MOH-694	IGET XXL - Raspberry Lemon	Set B	ND	ND	ND	ND	ND	ND	ND	ND
MOH-695	IGET Shion - Grape	Set B	ND	ND	ND	ND	ND	ND	ND	ND
MOH-697	IGET XXL - Blackberry Ice	Set B	ND	ND	ND	ND	ND	ND	ND	ND
MOH-698	IGET XXL - Grape	Set B	ND	ND	ND	ND	ND	ND	ND	ND
MOH-699	HQD Cuvie Plus - Strawberry Watermelon	Set B	ND	ND	ND	ND	ND	ND	ND	ND
MOH-700	IGET King - Passion Fruit Grape Ice	Set B	ND	ND	ND	ND	ND	ND	ND	ND
MOH-701	IGET Bar - Cherry Blueberry	Set B	ND	ND	ND	ND	ND	ND	ND	ND
MOH-702	IGET Shion - Passion Fruit	Set B	ND	ND	ND	ND	ND	ND	ND	ND
MOH-703	IGET Bar - Cherry Blueberry	Set B	ND	ND	ND	ND	ND	ND	ND	ND
MOH-704	IGET XXL - Mojito Lime	Set B	ND	ND	ND	ND	ND	ND	ND	ND
MOH-705	IGET XXL - Peach Ice	Set B	ND	ND	ND	ND	ND	ND	ND	ND
MOH-707	IGET XXL - Blackberry Ice	Set B	ND	ND	ND	ND	ND	ND	ND	ND
MOH-708	IGET XXL - Blackberry Ice	Set B	ND	ND	ND	ND	ND	ND	ND	ND
MOH-709	IGET XXL - Kiwi Ice	Set B	ND	ND	ND	ND	ND	ND	ND	ND
MOH-711	IGET XXL - Raspberry Lemon	Set B	ND	ND	ND	ND	ND	ND	ND	ND
MOH-712	IGET XXL - Raspberry Lemon	Set B	ND	ND	ND	ND	ND	ND	ND	ND
MOH-713	HQD Cuvie Plus - Strawberry Watermelon	Set B	ND	ND	ND	ND	ND	ND	ND	ND
MOH-714	IGET XXL - Blue Razz	Set B	ND	ND	ND	ND	ND	ND	ND	ND
MOH-715	HQD Cuvie Plus Grapey	Set B	ND	ND	ND	ND	ND	ND	ND	ND
MOH-716	HQD Cuvie Plus - Pink Lemon	Set B	ND	ND	ND	ND	ND	ND	ND	ND
MOH-717	GUNNPOD Normal - Strawberry Kiwi	Set B	ND	ND	ND	ND	ND	ND	ND	ND
MOH-727	HQD Cuvie - Ice Mango	Set B	ND	ND	ND	ND	ND	ND	ND	ND
MOH-728	HQD Cuvie - Peach Ice	Set B	ND	ND	ND	ND	ND	ND	ND	ND
MOH-739	HQD Box - Frozen Watermelon Raspberry	Set B	ND	ND	ND	ND	ND	ND	ND	ND
MOH-745	IGET Bar - Cola Ice	Set B	ND	ND	ND	ND	ND	ND	ND	ND
MOH-752	GUNNPOD Normal - Mango Guava	Set B	ND	ND	ND	ND	ND	ND	ND	ND
MOH-775	IGET XXL - Raspberry Lemon	Set B	ND	ND	ND	ND	ND	ND	ND	ND
MOH-786	IGET Shion - Lychee Ice	Set B	ND	ND	ND	ND	ND	ND	ND	ND
SCH-001	HQD Cuvie - Strawberry	Set A	ND	ND	ND	ND	ND	ND	ND	ND
SCH-002	IGET Shion - Blueberry Ice	Set B	ND	ND	ND	ND	ND	ND	ND	ND
SCH-003	IGET Shion - Apple	Set A	ND	ND	ND	ND	ND	ND	ND	ND
SCH-004	PUFF BAR Plus - Pina Colada	Set A	ND	ND	ND	ND	ND	ND	ND	ND
SCH-005	PUFF BAR Plus - Choco Milk	Set A	ND	ND	ND	ND	ND	ND	ND	ND
SCH-006	PUFF BAR Plus - Grape	Set A	ND	ND	ND	ND	ND	ND	ND	ND
SCH-008	HQD Cuvie Plus - Grapey	Set A	ND	ND	ND	ND	ND	ND	ND	ND
SCH-009	IGET XXL - Pineapple Juice Ice	Set A	ND	ND	ND	ND	ND	ND	ND	ND
SCH-010	IGET Shion - Grape	Set A	ND	ND	ND	ND	ND	ND	ND	ND
SCH-011	IGET Shion - Mango	Set A	ND	ND	ND	ND	ND	ND	ND	ND
SCH-012	IGET Bar - Banana Ice	Set A	ND	ND	ND	ND	ND	ND	ND	ND
SCH-013	IGET Bar - Strawberry Kiwi Ice	Set A	ND	ND	ND	ND	ND	ND	ND	ND
SCH-014	X-QLUSIVE X-POD - Blueberry Ice	Set A	ND	ND	ND	ND	ND	ND	ND	ND
SCH-015	X-QLUSIVE X-POD - Blackberry Ice	Set A	ND	ND	ND	ND	ND	ND	ND	ND
SCH-016	HQD Cuvie Plus - Blueberry	Set A	ND	ND	ND	ND	ND	ND	ND	ND
SCH-017	HQD Cuvie Plus - Kiwi Pomegranate	Set A	ND	ND	ND	ND	ND	ND	ND	ND
SCH-018	IGET Shion - Passion Fruit	Set A	ND	ND	ND	ND	ND	ND	ND	ND
SCH-019	GUNNPOD Normal - Banana Papaya	Set A	ND	ND	ND	ND	ND	ND	ND	ND
SCH-020	GUNNPOD Normal - Mixed Berry	Set A	ND	ND	ND	ND	ND	ND	ND	ND
SCH-021	GUNNPOD Normal - Pineapple	Set A	ND	ND	ND	ND	ND	ND	ND	ND
SCH-022	GUNNPOD Normal - Strawberry Kiwi	Set A	ND	ND	ND	ND	ND	ND	ND	ND
SCH-023	GUNNPOD Normal - Lush Ice	Set A	ND	ND	ND	ND	ND	ND	ND	ND
SCH-024	GUNNPOD Normal - Cola Ice	Set A	ND	ND	ND	ND	ND	ND	<LOQ	ND
SCH-025	IGET Legend - Mango Banana Ice	Set A	ND	ND	ND	ND	ND	ND	ND	ND
SCH-026	IGET XXL - Pink Lemonade	Set A	ND	ND	ND	ND	ND	ND	ND	ND
SCH-027	PUFF BAR Plus - Pina Colada	Set A	ND	ND	ND	ND	ND	ND	ND	ND
SCH-028	HQD Cuvie - Siberia	Set A	ND	ND	ND	ND	ND	ND	ND	ND
SCH-031	IGET Shion - Pineapple Ice	Set A	ND	ND	ND	ND	ND	ND	ND	ND
SCH-032	Zefir Disposable - Peach	Set A	ND	ND	ND	ND	ND	ND	ND	ND
SCH-033	PUFF BAR Plus - Guava Ice	Set A	ND	ND	ND	ND	ND	ND	ND	ND
SCH-034	TRIBAL SPIRIT VAPE Disposable - Pink Lemonade	Set A	ND	ND	ND	ND	ND	ND	ND	ND
SCH-035	HQD Cuvie Plus - Black Ice	Set A	ND	ND	ND	ND	ND	ND	ND	ND
SCH-036	SOLO X Disposable - Mango Guava	Set A	ND	ND	ND	ND	ND	ND	ND	ND
SCH-037	IGET XXL - Cotton Candy	Set A	ND	ND	ND	ND	ND	ND	ND	ND
SCH-038	IGET Shion - Pineapple Ice	Set A	ND	ND	ND	ND	ND	ND	ND	ND
SCH-039	HQD Cuvie - Peach Ice	Set B	ND	ND	ND	ND	ND	ND	ND	ND
SCH-040	HQD Cuvie Plus - Lush Ice	Set A	ND	ND	ND	ND	ND	ND	ND	ND
SCH-041	BANG XXL - Blueberry Ice	Set A	ND	ND	ND	ND	ND	ND	ND	ND
SCH-042	HQD Cuvie - Blueberry	Set A	ND	ND	ND	ND	ND	ND	ND	ND
SCH-043	E-PUFF Disposable - Strawberry	Set A	ND	ND	ND	ND	ND	ND	ND	ND
SCH-044	PUFF BAR XXL - Grape	Set A	ND	ND	ND	ND	ND	ND	ND	ND
SCH-045	POSH Plus - Unknown	Set A	ND	ND	ND	ND	ND	ND	ND	ND
SCH-046	IGET XXL - Mint Lemonade	Set A	ND	ND	ND	ND	ND	ND	ND	ND
SCH-047	IGET Shion - Very Berry	Set A	ND	ND	ND	ND	ND	ND	ND	ND
SCH-049	HQD Cuvie Plus - POG Orange Guava	Set A	ND	ND	ND	ND	ND	ND	ND	ND
SCH-050	HQD Cuvie - Siberia	Set A	ND	ND	ND	ND	ND	ND	ND	ND
SCH-051	PUFF BAR Plus - Tangerine Ice	Set A	ND	ND	ND	ND	ND	ND	ND	ND
SCH-052	HQD King - Energy Drink	Set A	ND	ND	ND	ND	ND	ND	ND	ND
SCH-053	HQD Box - Tropical Mango	Set A	ND	ND	ND	ND	ND	ND	ND	ND
SCH-054	IGET Bar - Strawberry Kiwi Ice	Set A	ND	ND	ND	ND	ND	ND	ND	ND
SCH-055	IGET Bar - Melon Ice	Set A	ND	ND	ND	ND	ND	ND	ND	ND
SCH-056	IGET Bar - Mango Ice	Set A	ND	ND	ND	ND	ND	ND	ND	ND
SCH-057	GUNNPOD Meta - Fruit Monster	Set A	ND	ND	ND	ND	ND	ND	ND	ND
SCH-058	GUNNPOD Normal - Blueberry Raspberry	Set A	ND	ND	ND	ND	ND	ND	ND	ND
SCH-059	GUNNPOD Normal - Blueberry Ice	Set A	ND	ND	ND	ND	ND	ND	ND	ND
SCH-060	MHK - Grape	Set A	ND	ND	ND	ND	ND	ND	ND	ND
SCH-061	GUNNPOD Normal - Banana Papaya	Set A	ND	ND	ND	ND	ND	ND	ND	ND
SCH-062	GUNNPOD Normal - Maxi Energy	Set A	ND	ND	ND	ND	ND	ND	ND	ND
SCH-063	GUNNPOD Normal - Blueberry Ice	Set A	ND	ND	ND	ND	ND	ND	ND	ND
SCH-064	IGET Bar - Grape Ice	Set A	ND	ND	ND	ND	ND	ND	ND	ND
SCH-065	PUFF BAR Plus - Pina Colada	Set A	ND	ND	ND	ND	ND	ND	ND	ND
SCH-066	IGET Shion - Mixed Fruit	Set A	ND	ND	ND	ND	ND	ND	ND	ND
SCH-067	IGET XXL - Passion Fruit Mango	Set A	ND	ND	ND	ND	ND	ND	ND	ND
SCH-068	PUFF BAR Plus - Banana Ice	Set A	ND	ND	ND	ND	ND	ND	ND	ND
SCH-069	IGET Shion - Lush Ice	Set A	ND	ND	ND	ND	ND	ND	ND	ND
SCH-070	PUFF BAR Plus - Pink Lemonade	Set A	ND	13.2 ± 0.2	ND	ND	ND	ND	ND	ND
SCH-071	IGET Shion - Strawberry	Set A	ND	ND	ND	ND	ND	ND	ND	ND
SCH-072	IGET Max - Lush Ice	Set A	ND	ND	ND	ND	ND	ND	ND	ND
SCH-073	IGET Max - Unknown	Set A	ND	ND	ND	ND	ND	ND	ND	ND
SCH-074	IGET King - Double Apple	Set A	ND	ND	ND	ND	ND	ND	ND	ND
SCH-075	GUNNPOD Normal - Cola Ice	Set A	ND	ND	ND	ND	ND	ND	ND	ND
SCH-076	GUNNPOD Normal - Strawberry Kiwi	Set A	ND	ND	ND	ND	ND	ND	ND	ND
SCH-077	IGET Super - Double Apple	Set A	ND	ND	ND	ND	ND	ND	ND	ND
SCH-078	IGET Shion - Flavour Burst	Set A	ND	ND	ND	ND	ND	ND	ND	ND
SCH-079	IGET Legend - Peach Pineapple Lime	Set A	ND	ND	ND	ND	ND	ND	ND	ND
SCH-080	IGET Bar - Cherry Pomegranate	Set A	ND	ND	ND	ND	ND	ND	ND	ND
SCH-198	IGET Bar - Strawberry Lemon Ice	Set B	ND	ND	ND	ND	ND	ND	ND	ND
SCH-199	IGET Bar - Strawberry Kiwi Ice	Set B	ND	ND	ND	ND	ND	ND	ND	ND
SCH-200	IGET Bar - Passion Fruit Watermelon Juice	Set B	ND	ND	ND	ND	ND	ND	ND	ND
SCH-201	IGET Bar - Passion Fruit Watermelon Juice	Set B	ND	ND	ND	ND	ND	ND	ND	ND
SCH-202	IGET Bar - Blackberry Ice	Set B	ND	ND	ND	ND	ND	ND	ND	ND
SCH-203	IGET Bar - Passion Fruit Kiwi Guava	Set B	ND	ND	ND	ND	ND	ND	ND	ND
SCH-204	IGET Bar - Passion Fruit Mango Lime	Set B	ND	ND	ND	ND	ND	ND	ND	ND
SCH-205	IGET Bar - Watermelon Mint Ice	Set B	ND	ND	ND	ND	ND	ND	ND	ND
SCH-206	IGET Bar - Strawberry Watermelon Ice	Set B	ND	ND	ND	ND	ND	ND	ND	ND

[truncated: 1 more sheets: Table S11. Acetals]
